# Supplementary material for: Decomposing the effects of ocean environments on predator–prey body-size relationships in food webs
Source: R Soc Open Sci. 2018 Jul 18;5(7):180707. doi: 10.1098/rsos.180707 (PMC6083727; doi:10.1098/rsos.180707)
Supplement: Table S1 [file rsos180707supp1.csv]

Prey.mass	Predator.mass	T.mean	diff.depth.T.mean	T.var	diff.depth.T.var	S.mean	diff.depth.S.mean	S.var	diff.depth.S.var	O2.mean	diff.depth.O2.mean	O2.var	diff.depth.O2.var	PP.mean	PP.var	Depth	Habitat.type	Predator.identity	Geographic.location	Reference	Latitude	Longitude	Observation.start.year	Observation.start.month	Observation.end.year	Observation.end.month
14.3	1540	22.333	0	2.319	0	36.027	0	0.357	0	4.825	0	0.53	0	866	214	30	Coastal bay	Rhizoprionodon terraenovae	Apalachicola Bay Florida	Bethea et al (2004)	29'40'N	85'10'W	1999	April	2002	Octorber
6.02	1600	22.333	0	2.319	0	36.027	0	0.357	0	4.825	0	0.53	0	866	214	30	Coastal bay	Rhizoprionodon terraenovae	Apalachicola Bay Florida	Bethea et al (2004)	29'40'N	85'10'W	1999	April	2002	Octorber
11.9	1840	22.333	0	2.319	0	36.027	0	0.357	0	4.825	0	0.53	0	866	214	30	Coastal bay	Rhizoprionodon terraenovae	Apalachicola Bay Florida	Bethea et al (2004)	29'40'N	85'10'W	1999	April	2002	Octorber
8.12	87.6	22.333	0	2.319	0	36.027	0	0.357	0	4.825	0	0.53	0	866	214	30	Coastal bay	Rhizoprionodon terraenovae	Apalachicola Bay Florida	Bethea et al (2004)	29'40'N	85'10'W	1999	April	2002	Octorber
6.56	63.9	22.333	0	2.319	0	36.027	0	0.357	0	4.825	0	0.53	0	866	214	30	Coastal bay	Rhizoprionodon terraenovae	Apalachicola Bay Florida	Bethea et al (2004)	29'40'N	85'10'W	1999	April	2002	Octorber
5.41	79.2	22.333	0	2.319	0	36.027	0	0.357	0	4.825	0	0.53	0	866	214	30	Coastal bay	Rhizoprionodon terraenovae	Apalachicola Bay Florida	Bethea et al (2004)	29'40'N	85'10'W	1999	April	2002	Octorber
4.45	71.2	22.333	0	2.319	0	36.027	0	0.357	0	4.825	0	0.53	0	866	214	30	Coastal bay	Rhizoprionodon terraenovae	Apalachicola Bay Florida	Bethea et al (2004)	29'40'N	85'10'W	1999	April	2002	Octorber
5.98	92.1	22.333	0	2.319	0	36.027	0	0.357	0	4.825	0	0.53	0	866	214	30	Coastal bay	Rhizoprionodon terraenovae	Apalachicola Bay Florida	Bethea et al (2004)	29'40'N	85'10'W	1999	April	2002	Octorber
6.95	79.2	22.333	0	2.319	0	36.027	0	0.357	0	4.825	0	0.53	0	866	214	30	Coastal bay	Rhizoprionodon terraenovae	Apalachicola Bay Florida	Bethea et al (2004)	29'40'N	85'10'W	1999	April	2002	Octorber
5.6	79.2	22.333	0	2.319	0	36.027	0	0.357	0	4.825	0	0.53	0	866	214	30	Coastal bay	Rhizoprionodon terraenovae	Apalachicola Bay Florida	Bethea et al (2004)	29'40'N	85'10'W	1999	April	2002	Octorber
4.64	87.6	22.333	0	2.319	0	36.027	0	0.357	0	4.825	0	0.53	0	866	214	30	Coastal bay	Rhizoprionodon terraenovae	Apalachicola Bay Florida	Bethea et al (2004)	29'40'N	85'10'W	1999	April	2002	Octorber
3.7	79.2	22.333	0	2.319	0	36.027	0	0.357	0	4.825	0	0.53	0	866	214	30	Coastal bay	Rhizoprionodon terraenovae	Apalachicola Bay Florida	Bethea et al (2004)	29'40'N	85'10'W	1999	April	2002	Octorber
2.41	117	22.333	0	2.319	0	36.027	0	0.357	0	4.825	0	0.53	0	866	214	30	Coastal bay	Rhizoprionodon terraenovae	Apalachicola Bay Florida	Bethea et al (2004)	29'40'N	85'10'W	1999	April	2002	Octorber
0.32	83.3	22.333	0	2.319	0	36.027	0	0.357	0	4.825	0	0.53	0	866	214	30	Coastal bay	Rhizoprionodon terraenovae	Apalachicola Bay Florida	Bethea et al (2004)	29'40'N	85'10'W	1999	April	2002	Octorber
5.41	63.9	22.333	0	2.319	0	36.027	0	0.357	0	4.825	0	0.53	0	866	214	30	Coastal bay	Rhizoprionodon terraenovae	Apalachicola Bay Florida	Bethea et al (2004)	29'40'N	85'10'W	1999	April	2002	Octorber
6.37	63.9	22.333	0	2.319	0	36.027	0	0.357	0	4.825	0	0.53	0	866	214	30	Coastal bay	Rhizoprionodon terraenovae	Apalachicola Bay Florida	Bethea et al (2004)	29'40'N	85'10'W	1999	April	2002	Octorber
4.27	96.7	22.333	0	2.319	0	36.027	0	0.357	0	4.825	0	0.53	0	866	214	30	Coastal bay	Rhizoprionodon terraenovae	Apalachicola Bay Florida	Bethea et al (2004)	29'40'N	85'10'W	1999	April	2002	Octorber
6.56	96.7	22.333	0	2.319	0	36.027	0	0.357	0	4.825	0	0.53	0	866	214	30	Coastal bay	Rhizoprionodon terraenovae	Apalachicola Bay Florida	Bethea et al (2004)	29'40'N	85'10'W	1999	April	2002	Octorber
4.45	75.1	22.333	0	2.319	0	36.027	0	0.357	0	4.825	0	0.53	0	866	214	30	Coastal bay	Rhizoprionodon terraenovae	Apalachicola Bay Florida	Bethea et al (2004)	29'40'N	85'10'W	1999	April	2002	Octorber
5.75	83.3	22.333	0	2.319	0	36.027	0	0.357	0	4.825	0	0.53	0	866	214	30	Coastal bay	Rhizoprionodon terraenovae	Apalachicola Bay Florida	Bethea et al (2004)	29'40'N	85'10'W	1999	April	2002	Octorber
3.14	75.1	22.333	0	2.319	0	36.027	0	0.357	0	4.825	0	0.53	0	866	214	30	Coastal bay	Rhizoprionodon terraenovae	Apalachicola Bay Florida	Bethea et al (2004)	29'40'N	85'10'W	1999	April	2002	Octorber
41	1940	22.333	0	2.319	0	36.027	0	0.357	0	4.825	0	0.53	0	866	214	30	Coastal bay	Rhizoprionodon terraenovae	Apalachicola Bay Florida	Bethea et al (2004)	29'40'N	85'10'W	1999	April	2002	Octorber
59.2	1480	22.333	0	2.319	0	36.027	0	0.357	0	4.825	0	0.53	0	866	214	30	Coastal bay	Rhizoprionodon terraenovae	Apalachicola Bay Florida	Bethea et al (2004)	29'40'N	85'10'W	1999	April	2002	Octorber
23	1480	22.333	0	2.319	0	36.027	0	0.357	0	4.825	0	0.53	0	866	214	30	Coastal bay	Rhizoprionodon terraenovae	Apalachicola Bay Florida	Bethea et al (2004)	29'40'N	85'10'W	1999	April	2002	Octorber
35.6	1910	22.333	0	2.319	0	36.027	0	0.357	0	4.825	0	0.53	0	866	214	30	Coastal bay	Rhizoprionodon terraenovae	Apalachicola Bay Florida	Bethea et al (2004)	29'40'N	85'10'W	1999	April	2002	Octorber
37.7	1540	22.333	0	2.319	0	36.027	0	0.357	0	4.825	0	0.53	0	866	214	30	Coastal bay	Rhizoprionodon terraenovae	Apalachicola Bay Florida	Bethea et al (2004)	29'40'N	85'10'W	1999	April	2002	Octorber
18.2	1510	22.333	0	2.319	0	36.027	0	0.357	0	4.825	0	0.53	0	866	214	30	Coastal bay	Rhizoprionodon terraenovae	Apalachicola Bay Florida	Bethea et al (2004)	29'40'N	85'10'W	1999	April	2002	Octorber
32.1	1720	22.333	0	2.319	0	36.027	0	0.357	0	4.825	0	0.53	0	866	214	30	Coastal bay	Rhizoprionodon terraenovae	Apalachicola Bay Florida	Bethea et al (2004)	29'40'N	85'10'W	1999	April	2002	Octorber
35.8	1910	22.333	0	2.319	0	36.027	0	0.357	0	4.825	0	0.53	0	866	214	30	Coastal bay	Rhizoprionodon terraenovae	Apalachicola Bay Florida	Bethea et al (2004)	29'40'N	85'10'W	1999	April	2002	Octorber
46.2	1840	22.333	0	2.319	0	36.027	0	0.357	0	4.825	0	0.53	0	866	214	30	Coastal bay	Rhizoprionodon terraenovae	Apalachicola Bay Florida	Bethea et al (2004)	29'40'N	85'10'W	1999	April	2002	Octorber
21.9	1780	22.333	0	2.319	0	36.027	0	0.357	0	4.825	0	0.53	0	866	214	30	Coastal bay	Rhizoprionodon terraenovae	Apalachicola Bay Florida	Bethea et al (2004)	29'40'N	85'10'W	1999	April	2002	Octorber
22	1600	22.333	0	2.319	0	36.027	0	0.357	0	4.825	0	0.53	0	866	214	30	Coastal bay	Rhizoprionodon terraenovae	Apalachicola Bay Florida	Bethea et al (2004)	29'40'N	85'10'W	1999	April	2002	Octorber
19.1	1600	22.333	0	2.319	0	36.027	0	0.357	0	4.825	0	0.53	0	866	214	30	Coastal bay	Rhizoprionodon terraenovae	Apalachicola Bay Florida	Bethea et al (2004)	29'40'N	85'10'W	1999	April	2002	Octorber
15	425	22.333	0	2.319	0	36.027	0	0.357	0	4.825	0	0.53	0	866	214	30	Coastal bay	Rhizoprionodon terraenovae	Apalachicola Bay Florida	Bethea et al (2004)	29'40'N	85'10'W	1999	April	2002	Octorber
0.204	96.7	22.333	0	2.319	0	36.027	0	0.357	0	4.825	0	0.53	0	866	214	30	Coastal bay	Rhizoprionodon terraenovae	Apalachicola Bay Florida	Bethea et al (2004)	29'40'N	85'10'W	1999	April	2002	Octorber
1.53	96.7	22.333	0	2.319	0	36.027	0	0.357	0	4.825	0	0.53	0	866	214	30	Coastal bay	Rhizoprionodon terraenovae	Apalachicola Bay Florida	Bethea et al (2004)	29'40'N	85'10'W	1999	April	2002	Octorber
0.204	83.3	22.333	0	2.319	0	36.027	0	0.357	0	4.825	0	0.53	0	866	214	30	Coastal bay	Rhizoprionodon terraenovae	Apalachicola Bay Florida	Bethea et al (2004)	29'40'N	85'10'W	1999	April	2002	Octorber
1.91	96.7	22.333	0	2.319	0	36.027	0	0.357	0	4.825	0	0.53	0	866	214	30	Coastal bay	Rhizoprionodon terraenovae	Apalachicola Bay Florida	Bethea et al (2004)	29'40'N	85'10'W	1999	April	2002	Octorber
1.16	117	22.333	0	2.319	0	36.027	0	0.357	0	4.825	0	0.53	0	866	214	30	Coastal bay	Rhizoprionodon terraenovae	Apalachicola Bay Florida	Bethea et al (2004)	29'40'N	85'10'W	1999	April	2002	Octorber
2.13	117	22.333	0	2.319	0	36.027	0	0.357	0	4.825	0	0.53	0	866	214	30	Coastal bay	Rhizoprionodon terraenovae	Apalachicola Bay Florida	Bethea et al (2004)	29'40'N	85'10'W	1999	April	2002	Octorber
3.2	117	22.333	0	2.319	0	36.027	0	0.357	0	4.825	0	0.53	0	866	214	30	Coastal bay	Rhizoprionodon terraenovae	Apalachicola Bay Florida	Bethea et al (2004)	29'40'N	85'10'W	1999	April	2002	Octorber
2.05	400	22.333	0	2.319	0	36.027	0	0.357	0	4.825	0	0.53	0	866	214	30	Coastal bay	Rhizoprionodon terraenovae	Apalachicola Bay Florida	Bethea et al (2004)	29'40'N	85'10'W	1999	April	2002	Octorber
2.13	400	22.333	0	2.319	0	36.027	0	0.357	0	4.825	0	0.53	0	866	214	30	Coastal bay	Rhizoprionodon terraenovae	Apalachicola Bay Florida	Bethea et al (2004)	29'40'N	85'10'W	1999	April	2002	Octorber
3.29	400	22.333	0	2.319	0	36.027	0	0.357	0	4.825	0	0.53	0	866	214	30	Coastal bay	Rhizoprionodon terraenovae	Apalachicola Bay Florida	Bethea et al (2004)	29'40'N	85'10'W	1999	April	2002	Octorber
3.47	400	22.333	0	2.319	0	36.027	0	0.357	0	4.825	0	0.53	0	866	214	30	Coastal bay	Rhizoprionodon terraenovae	Apalachicola Bay Florida	Bethea et al (2004)	29'40'N	85'10'W	1999	April	2002	Octorber
3.97	400	22.333	0	2.319	0	36.027	0	0.357	0	4.825	0	0.53	0	866	214	30	Coastal bay	Rhizoprionodon terraenovae	Apalachicola Bay Florida	Bethea et al (2004)	29'40'N	85'10'W	1999	April	2002	Octorber
8.12	590	22.333	0	2.319	0	36.027	0	0.357	0	4.825	0	0.53	0	866	214	30	Coastal bay	Rhizoprionodon terraenovae	Apalachicola Bay Florida	Bethea et al (2004)	29'40'N	85'10'W	1999	April	2002	Octorber
9.47	1480	22.333	0	2.319	0	36.027	0	0.357	0	4.825	0	0.53	0	866	214	30	Coastal bay	Rhizoprionodon terraenovae	Apalachicola Bay Florida	Bethea et al (2004)	29'40'N	85'10'W	1999	April	2002	Octorber
6.71	1570	22.333	0	2.319	0	36.027	0	0.357	0	4.825	0	0.53	0	866	214	30	Coastal bay	Rhizoprionodon terraenovae	Apalachicola Bay Florida	Bethea et al (2004)	29'40'N	85'10'W	1999	April	2002	Octorber
1.08	50.6	22.333	0	2.319	0	36.027	0	0.357	0	4.825	0	0.53	0	866	214	30	Coastal bay	Rhizoprionodon terraenovae	Apalachicola Bay Florida	Bethea et al (2004)	29'40'N	85'10'W	1999	April	2002	Octorber
29.1	908	22.333	0	2.319	0	36.027	0	0.357	0	4.825	0	0.53	0	866	214	30	Coastal bay	Rhizoprionodon terraenovae	Apalachicola Bay Florida	Bethea et al (2004)	29'40'N	85'10'W	1999	April	2002	Octorber
0.212	908	22.333	0	2.319	0	36.027	0	0.357	0	4.825	0	0.53	0	866	214	30	Coastal bay	Rhizoprionodon terraenovae	Apalachicola Bay Florida	Bethea et al (2004)	29'40'N	85'10'W	1999	April	2002	Octorber
74.2	1540	22.333	0	2.319	0	36.027	0	0.357	0	4.825	0	0.53	0	866	214	30	Coastal bay	Rhizoprionodon terraenovae	Apalachicola Bay Florida	Bethea et al (2004)	29'40'N	85'10'W	1999	April	2002	Octorber
4.47	755	22.333	0	2.319	0	36.027	0	0.357	0	4.825	0	0.53	0	866	214	30	Coastal bay	Rhizoprionodon terraenovae	Apalachicola Bay Florida	Bethea et al (2004)	29'40'N	85'10'W	1999	April	2002	Octorber
1.33	117	22.333	0	2.319	0	36.027	0	0.357	0	4.825	0	0.53	0	866	214	30	Coastal bay	Rhizoprionodon terraenovae	Apalachicola Bay Florida	Bethea et al (2004)	29'40'N	85'10'W	1999	April	2002	Octorber
3.37	590	22.333	0	2.319	0	36.027	0	0.357	0	4.825	0	0.53	0	866	214	30	Coastal bay	Rhizoprionodon terraenovae	Apalachicola Bay Florida	Bethea et al (2004)	29'40'N	85'10'W	1999	April	2002	Octorber
5.68	1980	22.333	0	2.319	0	36.027	0	0.357	0	4.825	0	0.53	0	866	214	30	Coastal bay	Rhizoprionodon terraenovae	Apalachicola Bay Florida	Bethea et al (2004)	29'40'N	85'10'W	1999	April	2002	Octorber
15.3	1780	22.333	0	2.319	0	36.027	0	0.357	0	4.825	0	0.53	0	866	214	30	Coastal bay	Rhizoprionodon terraenovae	Apalachicola Bay Florida	Bethea et al (2004)	29'40'N	85'10'W	1999	April	2002	Octorber
70.2	4640	22.333	0	2.319	0	36.027	0	0.357	0	4.825	0	0.53	0	866	214	30	Coastal bay	Carcharhinus limbatus	Apalachicola Bay Florida	Bethea et al (2004)	29'40'N	85'10'W	1999	April	2002	Octorber
72.8	8970	22.333	0	2.319	0	36.027	0	0.357	0	4.825	0	0.53	0	866	214	30	Coastal bay	Carcharhinus limbatus	Apalachicola Bay Florida	Bethea et al (2004)	29'40'N	85'10'W	1999	April	2002	Octorber
53.6	8150	22.333	0	2.319	0	36.027	0	0.357	0	4.825	0	0.53	0	866	214	30	Coastal bay	Carcharhinus limbatus	Apalachicola Bay Florida	Bethea et al (2004)	29'40'N	85'10'W	1999	April	2002	Octorber
22.3	1030	22.333	0	2.319	0	36.027	0	0.357	0	4.825	0	0.53	0	866	214	30	Coastal bay	Carcharhinus limbatus	Apalachicola Bay Florida	Bethea et al (2004)	29'40'N	85'10'W	1999	April	2002	Octorber
22.7	1100	22.333	0	2.319	0	36.027	0	0.357	0	4.825	0	0.53	0	866	214	30	Coastal bay	Carcharhinus limbatus	Apalachicola Bay Florida	Bethea et al (2004)	29'40'N	85'10'W	1999	April	2002	Octorber
12.4	1130	22.333	0	2.319	0	36.027	0	0.357	0	4.825	0	0.53	0	866	214	30	Coastal bay	Carcharhinus limbatus	Apalachicola Bay Florida	Bethea et al (2004)	29'40'N	85'10'W	1999	April	2002	Octorber
12.7	1130	22.333	0	2.319	0	36.027	0	0.357	0	4.825	0	0.53	0	866	214	30	Coastal bay	Carcharhinus limbatus	Apalachicola Bay Florida	Bethea et al (2004)	29'40'N	85'10'W	1999	April	2002	Octorber
10.2	1060	22.333	0	2.319	0	36.027	0	0.357	0	4.825	0	0.53	0	866	214	30	Coastal bay	Carcharhinus limbatus	Apalachicola Bay Florida	Bethea et al (2004)	29'40'N	85'10'W	1999	April	2002	Octorber
10.3	1060	22.333	0	2.319	0	36.027	0	0.357	0	4.825	0	0.53	0	866	214	30	Coastal bay	Carcharhinus limbatus	Apalachicola Bay Florida	Bethea et al (2004)	29'40'N	85'10'W	1999	April	2002	Octorber
9.42	1060	22.333	0	2.319	0	36.027	0	0.357	0	4.825	0	0.53	0	866	214	30	Coastal bay	Carcharhinus limbatus	Apalachicola Bay Florida	Bethea et al (2004)	29'40'N	85'10'W	1999	April	2002	Octorber
76.4	5000	22.333	0	2.319	0	36.027	0	0.357	0	4.825	0	0.53	0	866	214	30	Coastal bay	Carcharhinus limbatus	Apalachicola Bay Florida	Bethea et al (2004)	29'40'N	85'10'W	1999	April	2002	Octorber
22.4	5700	22.333	0	2.319	0	36.027	0	0.357	0	4.825	0	0.53	0	866	214	30	Coastal bay	Carcharhinus limbatus	Apalachicola Bay Florida	Bethea et al (2004)	29'40'N	85'10'W	1999	April	2002	Octorber
110	3340	22.333	0	2.319	0	36.027	0	0.357	0	4.825	0	0.53	0	866	214	30	Coastal bay	Carcharhinus limbatus	Apalachicola Bay Florida	Bethea et al (2004)	29'40'N	85'10'W	1999	April	2002	Octorber
69.4	5800	22.333	0	2.319	0	36.027	0	0.357	0	4.825	0	0.53	0	866	214	30	Coastal bay	Carcharhinus limbatus	Apalachicola Bay Florida	Bethea et al (2004)	29'40'N	85'10'W	1999	April	2002	Octorber
12.1	1280	22.333	0	2.319	0	36.027	0	0.357	0	4.825	0	0.53	0	866	214	30	Coastal bay	Carcharhinus limbatus	Apalachicola Bay Florida	Bethea et al (2004)	29'40'N	85'10'W	1999	April	2002	Octorber
23.3	1200	22.333	0	2.319	0	36.027	0	0.357	0	4.825	0	0.53	0	866	214	30	Coastal bay	Carcharhinus limbatus	Apalachicola Bay Florida	Bethea et al (2004)	29'40'N	85'10'W	1999	April	2002	Octorber
25.5	1280	22.333	0	2.319	0	36.027	0	0.357	0	4.825	0	0.53	0	866	214	30	Coastal bay	Carcharhinus limbatus	Apalachicola Bay Florida	Bethea et al (2004)	29'40'N	85'10'W	1999	April	2002	Octorber
41	1280	22.333	0	2.319	0	36.027	0	0.357	0	4.825	0	0.53	0	866	214	30	Coastal bay	Carcharhinus limbatus	Apalachicola Bay Florida	Bethea et al (2004)	29'40'N	85'10'W	1999	April	2002	Octorber
37.9	1130	22.333	0	2.319	0	36.027	0	0.357	0	4.825	0	0.53	0	866	214	30	Coastal bay	Carcharhinus limbatus	Apalachicola Bay Florida	Bethea et al (2004)	29'40'N	85'10'W	1999	April	2002	Octorber
94.4	3060	22.333	0	2.319	0	36.027	0	0.357	0	4.825	0	0.53	0	866	214	30	Coastal bay	Carcharhinus limbatus	Apalachicola Bay Florida	Bethea et al (2004)	29'40'N	85'10'W	1999	April	2002	Octorber
25.7	1280	22.333	0	2.319	0	36.027	0	0.357	0	4.825	0	0.53	0	866	214	30	Coastal bay	Carcharhinus limbatus	Apalachicola Bay Florida	Bethea et al (2004)	29'40'N	85'10'W	1999	April	2002	Octorber
32.5	1130	22.333	0	2.319	0	36.027	0	0.357	0	4.825	0	0.53	0	866	214	30	Coastal bay	Carcharhinus limbatus	Apalachicola Bay Florida	Bethea et al (2004)	29'40'N	85'10'W	1999	April	2002	Octorber
37.1	1350	22.333	0	2.319	0	36.027	0	0.357	0	4.825	0	0.53	0	866	214	30	Coastal bay	Carcharhinus limbatus	Apalachicola Bay Florida	Bethea et al (2004)	29'40'N	85'10'W	1999	April	2002	Octorber
27.4	1440	22.333	0	2.319	0	36.027	0	0.357	0	4.825	0	0.53	0	866	214	30	Coastal bay	Carcharhinus limbatus	Apalachicola Bay Florida	Bethea et al (2004)	29'40'N	85'10'W	1999	April	2002	Octorber
46.5	1200	22.333	0	2.319	0	36.027	0	0.357	0	4.825	0	0.53	0	866	214	30	Coastal bay	Carcharhinus limbatus	Apalachicola Bay Florida	Bethea et al (2004)	29'40'N	85'10'W	1999	April	2002	Octorber
40.6	1890	22.333	0	2.319	0	36.027	0	0.357	0	4.825	0	0.53	0	866	214	30	Coastal bay	Carcharhinus limbatus	Apalachicola Bay Florida	Bethea et al (2004)	29'40'N	85'10'W	1999	April	2002	Octorber
75.9	7150	22.333	0	2.319	0	36.027	0	0.357	0	4.825	0	0.53	0	866	214	30	Coastal bay	Carcharhinus limbatus	Apalachicola Bay Florida	Bethea et al (2004)	29'40'N	85'10'W	1999	April	2002	Octorber
28.6	2670	22.333	0	2.319	0	36.027	0	0.357	0	4.825	0	0.53	0	866	214	30	Coastal bay	Carcharhinus limbatus	Apalachicola Bay Florida	Bethea et al (2004)	29'40'N	85'10'W	1999	April	2002	Octorber
40.3	4120	22.333	0	2.319	0	36.027	0	0.357	0	4.825	0	0.53	0	866	214	30	Coastal bay	Carcharhinus limbatus	Apalachicola Bay Florida	Bethea et al (2004)	29'40'N	85'10'W	1999	April	2002	Octorber
65.2	4120	22.333	0	2.319	0	36.027	0	0.357	0	4.825	0	0.53	0	866	214	30	Coastal bay	Carcharhinus limbatus	Apalachicola Bay Florida	Bethea et al (2004)	29'40'N	85'10'W	1999	April	2002	Octorber
28.7	6680	22.333	0	2.319	0	36.027	0	0.357	0	4.825	0	0.53	0	866	214	30	Coastal bay	Carcharhinus limbatus	Apalachicola Bay Florida	Bethea et al (2004)	29'40'N	85'10'W	1999	April	2002	Octorber
92.4	9540	22.333	0	2.319	0	36.027	0	0.357	0	4.825	0	0.53	0	866	214	30	Coastal bay	Carcharhinus limbatus	Apalachicola Bay Florida	Bethea et al (2004)	29'40'N	85'10'W	1999	April	2002	Octorber
24.6	5390	22.333	0	2.319	0	36.027	0	0.357	0	4.825	0	0.53	0	866	214	30	Coastal bay	Carcharhinus limbatus	Apalachicola Bay Florida	Bethea et al (2004)	29'40'N	85'10'W	1999	April	2002	Octorber
49.1	4640	22.333	0	2.319	0	36.027	0	0.357	0	4.825	0	0.53	0	866	214	30	Coastal bay	Carcharhinus limbatus	Apalachicola Bay Florida	Bethea et al (2004)	29'40'N	85'10'W	1999	April	2002	Octorber
25.1	1060	22.333	0	2.319	0	36.027	0	0.357	0	4.825	0	0.53	0	866	214	30	Coastal bay	Carcharhinus limbatus	Apalachicola Bay Florida	Bethea et al (2004)	29'40'N	85'10'W	1999	April	2002	Octorber
54.7	1280	22.333	0	2.319	0	36.027	0	0.357	0	4.825	0	0.53	0	866	214	30	Coastal bay	Carcharhinus limbatus	Apalachicola Bay Florida	Bethea et al (2004)	29'40'N	85'10'W	1999	April	2002	Octorber
95.3	3950	22.333	0	2.319	0	36.027	0	0.357	0	4.825	0	0.53	0	866	214	30	Coastal bay	Carcharhinus limbatus	Apalachicola Bay Florida	Bethea et al (2004)	29'40'N	85'10'W	1999	April	2002	Octorber
15.6	6910	22.333	0	2.319	0	36.027	0	0.357	0	4.825	0	0.53	0	866	214	30	Coastal bay	Carcharhinus limbatus	Apalachicola Bay Florida	Bethea et al (2004)	29'40'N	85'10'W	1999	April	2002	Octorber
39.4	5200	22.333	0	2.319	0	36.027	0	0.357	0	4.825	0	0.53	0	866	214	30	Coastal bay	Carcharhinus limbatus	Apalachicola Bay Florida	Bethea et al (2004)	29'40'N	85'10'W	1999	April	2002	Octorber
14.8	4280	22.333	0	2.319	0	36.027	0	0.357	0	4.825	0	0.53	0	866	214	30	Coastal bay	Carcharhinus limbatus	Apalachicola Bay Florida	Bethea et al (2004)	29'40'N	85'10'W	1999	April	2002	Octorber
24	4280	22.333	0	2.319	0	36.027	0	0.357	0	4.825	0	0.53	0	866	214	30	Coastal bay	Carcharhinus limbatus	Apalachicola Bay Florida	Bethea et al (2004)	29'40'N	85'10'W	1999	April	2002	Octorber
39.5	3060	22.333	0	2.319	0	36.027	0	0.357	0	4.825	0	0.53	0	866	214	30	Coastal bay	Carcharhinus limbatus	Apalachicola Bay Florida	Bethea et al (2004)	29'40'N	85'10'W	1999	April	2002	Octorber
17.7	3060	22.333	0	2.319	0	36.027	0	0.357	0	4.825	0	0.53	0	866	214	30	Coastal bay	Carcharhinus limbatus	Apalachicola Bay Florida	Bethea et al (2004)	29'40'N	85'10'W	1999	April	2002	Octorber
25.7	3060	22.333	0	2.319	0	36.027	0	0.357	0	4.825	0	0.53	0	866	214	30	Coastal bay	Carcharhinus limbatus	Apalachicola Bay Florida	Bethea et al (2004)	29'40'N	85'10'W	1999	April	2002	Octorber
23.5	3060	22.333	0	2.319	0	36.027	0	0.357	0	4.825	0	0.53	0	866	214	30	Coastal bay	Carcharhinus limbatus	Apalachicola Bay Florida	Bethea et al (2004)	29'40'N	85'10'W	1999	April	2002	Octorber
31.8	1990	22.333	0	2.319	0	36.027	0	0.357	0	4.825	0	0.53	0	866	214	30	Coastal bay	Carcharhinus limbatus	Apalachicola Bay Florida	Bethea et al (2004)	29'40'N	85'10'W	1999	April	2002	Octorber
111	3200	22.333	0	2.319	0	36.027	0	0.357	0	4.825	0	0.53	0	866	214	30	Coastal bay	Carcharhinus limbatus	Apalachicola Bay Florida	Bethea et al (2004)	29'40'N	85'10'W	1999	April	2002	Octorber
27	1060	22.333	0	2.319	0	36.027	0	0.357	0	4.825	0	0.53	0	866	214	30	Coastal bay	Carcharhinus limbatus	Apalachicola Bay Florida	Bethea et al (2004)	29'40'N	85'10'W	1999	April	2002	Octorber
21.5	3060	22.333	0	2.319	0	36.027	0	0.357	0	4.825	0	0.53	0	866	214	30	Coastal bay	Carcharhinus limbatus	Apalachicola Bay Florida	Bethea et al (2004)	29'40'N	85'10'W	1999	April	2002	Octorber
29.4	4280	22.333	0	2.319	0	36.027	0	0.357	0	4.825	0	0.53	0	866	214	30	Coastal bay	Carcharhinus limbatus	Apalachicola Bay Florida	Bethea et al (2004)	29'40'N	85'10'W	1999	April	2002	Octorber
24	4640	22.333	0	2.319	0	36.027	0	0.357	0	4.825	0	0.53	0	866	214	30	Coastal bay	Carcharhinus limbatus	Apalachicola Bay Florida	Bethea et al (2004)	29'40'N	85'10'W	1999	April	2002	Octorber
21.9	1790	22.333	0	2.319	0	36.027	0	0.357	0	4.825	0	0.53	0	866	214	30	Coastal bay	Carcharhinus limbatus	Apalachicola Bay Florida	Bethea et al (2004)	29'40'N	85'10'W	1999	April	2002	Octorber
75.8	4460	22.333	0	2.319	0	36.027	0	0.357	0	4.825	0	0.53	0	866	214	30	Coastal bay	Carcharhinus limbatus	Apalachicola Bay Florida	Bethea et al (2004)	29'40'N	85'10'W	1999	April	2002	Octorber
51.2	4460	22.333	0	2.319	0	36.027	0	0.357	0	4.825	0	0.53	0	866	214	30	Coastal bay	Carcharhinus limbatus	Apalachicola Bay Florida	Bethea et al (2004)	29'40'N	85'10'W	1999	April	2002	Octorber
25.8	5000	22.333	0	2.319	0	36.027	0	0.357	0	4.825	0	0.53	0	866	214	30	Coastal bay	Carcharhinus limbatus	Apalachicola Bay Florida	Bethea et al (2004)	29'40'N	85'10'W	1999	April	2002	Octorber
45.9	5000	22.333	0	2.319	0	36.027	0	0.357	0	4.825	0	0.53	0	866	214	30	Coastal bay	Carcharhinus limbatus	Apalachicola Bay Florida	Bethea et al (2004)	29'40'N	85'10'W	1999	April	2002	Octorber
20.7	1520	22.333	0	2.319	0	36.027	0	0.357	0	4.825	0	0.53	0	866	214	30	Coastal bay	Carcharhinus limbatus	Apalachicola Bay Florida	Bethea et al (2004)	29'40'N	85'10'W	1999	April	2002	Octorber
22.2	1520	22.333	0	2.319	0	36.027	0	0.357	0	4.825	0	0.53	0	866	214	30	Coastal bay	Carcharhinus limbatus	Apalachicola Bay Florida	Bethea et al (2004)	29'40'N	85'10'W	1999	April	2002	Octorber
22.9	1200	22.333	0	2.319	0	36.027	0	0.357	0	4.825	0	0.53	0	866	214	30	Coastal bay	Carcharhinus limbatus	Apalachicola Bay Florida	Bethea et al (2004)	29'40'N	85'10'W	1999	April	2002	Octorber
11.3	1130	22.333	0	2.319	0	36.027	0	0.357	0	4.825	0	0.53	0	866	214	30	Coastal bay	Carcharhinus limbatus	Apalachicola Bay Florida	Bethea et al (2004)	29'40'N	85'10'W	1999	April	2002	Octorber
13.8	1130	22.333	0	2.319	0	36.027	0	0.357	0	4.825	0	0.53	0	866	214	30	Coastal bay	Carcharhinus limbatus	Apalachicola Bay Florida	Bethea et al (2004)	29'40'N	85'10'W	1999	April	2002	Octorber
3.65	1890	22.333	0	2.319	0	36.027	0	0.357	0	4.825	0	0.53	0	866	214	30	Coastal bay	Carcharhinus limbatus	Apalachicola Bay Florida	Bethea et al (2004)	29'40'N	85'10'W	1999	April	2002	Octorber
2.64	1890	22.333	0	2.319	0	36.027	0	0.357	0	4.825	0	0.53	0	866	214	30	Coastal bay	Carcharhinus limbatus	Apalachicola Bay Florida	Bethea et al (2004)	29'40'N	85'10'W	1999	April	2002	Octorber
11.5	5000	22.333	0	2.319	0	36.027	0	0.357	0	4.825	0	0.53	0	866	214	30	Coastal bay	Carcharhinus limbatus	Apalachicola Bay Florida	Bethea et al (2004)	29'40'N	85'10'W	1999	April	2002	Octorber
11.8	5000	22.333	0	2.319	0	36.027	0	0.357	0	4.825	0	0.53	0	866	214	30	Coastal bay	Carcharhinus limbatus	Apalachicola Bay Florida	Bethea et al (2004)	29'40'N	85'10'W	1999	April	2002	Octorber
12.7	5000	22.333	0	2.319	0	36.027	0	0.357	0	4.825	0	0.53	0	866	214	30	Coastal bay	Carcharhinus limbatus	Apalachicola Bay Florida	Bethea et al (2004)	29'40'N	85'10'W	1999	April	2002	Octorber
13.2	5000	22.333	0	2.319	0	36.027	0	0.357	0	4.825	0	0.53	0	866	214	30	Coastal bay	Carcharhinus limbatus	Apalachicola Bay Florida	Bethea et al (2004)	29'40'N	85'10'W	1999	April	2002	Octorber
16	5000	22.333	0	2.319	0	36.027	0	0.357	0	4.825	0	0.53	0	866	214	30	Coastal bay	Carcharhinus limbatus	Apalachicola Bay Florida	Bethea et al (2004)	29'40'N	85'10'W	1999	April	2002	Octorber
16.6	5000	22.333	0	2.319	0	36.027	0	0.357	0	4.825	0	0.53	0	866	214	30	Coastal bay	Carcharhinus limbatus	Apalachicola Bay Florida	Bethea et al (2004)	29'40'N	85'10'W	1999	April	2002	Octorber
19.7	5000	22.333	0	2.319	0	36.027	0	0.357	0	4.825	0	0.53	0	866	214	30	Coastal bay	Carcharhinus limbatus	Apalachicola Bay Florida	Bethea et al (2004)	29'40'N	85'10'W	1999	April	2002	Octorber
21.7	5000	22.333	0	2.319	0	36.027	0	0.357	0	4.825	0	0.53	0	866	214	30	Coastal bay	Carcharhinus limbatus	Apalachicola Bay Florida	Bethea et al (2004)	29'40'N	85'10'W	1999	April	2002	Octorber
23	5000	22.333	0	2.319	0	36.027	0	0.357	0	4.825	0	0.53	0	866	214	30	Coastal bay	Carcharhinus limbatus	Apalachicola Bay Florida	Bethea et al (2004)	29'40'N	85'10'W	1999	April	2002	Octorber
25	5000	22.333	0	2.319	0	36.027	0	0.357	0	4.825	0	0.53	0	866	214	30	Coastal bay	Carcharhinus limbatus	Apalachicola Bay Florida	Bethea et al (2004)	29'40'N	85'10'W	1999	April	2002	Octorber
26.3	5000	22.333	0	2.319	0	36.027	0	0.357	0	4.825	0	0.53	0	866	214	30	Coastal bay	Carcharhinus limbatus	Apalachicola Bay Florida	Bethea et al (2004)	29'40'N	85'10'W	1999	April	2002	Octorber
28.4	5000	22.333	0	2.319	0	36.027	0	0.357	0	4.825	0	0.53	0	866	214	30	Coastal bay	Carcharhinus limbatus	Apalachicola Bay Florida	Bethea et al (2004)	29'40'N	85'10'W	1999	April	2002	Octorber
29.4	5000	22.333	0	2.319	0	36.027	0	0.357	0	4.825	0	0.53	0	866	214	30	Coastal bay	Carcharhinus limbatus	Apalachicola Bay Florida	Bethea et al (2004)	29'40'N	85'10'W	1999	April	2002	Octorber
32.2	5000	22.333	0	2.319	0	36.027	0	0.357	0	4.825	0	0.53	0	866	214	30	Coastal bay	Carcharhinus limbatus	Apalachicola Bay Florida	Bethea et al (2004)	29'40'N	85'10'W	1999	April	2002	Octorber
35.8	5000	22.333	0	2.319	0	36.027	0	0.357	0	4.825	0	0.53	0	866	214	30	Coastal bay	Carcharhinus limbatus	Apalachicola Bay Florida	Bethea et al (2004)	29'40'N	85'10'W	1999	April	2002	Octorber
35.8	5000	22.333	0	2.319	0	36.027	0	0.357	0	4.825	0	0.53	0	866	214	30	Coastal bay	Carcharhinus limbatus	Apalachicola Bay Florida	Bethea et al (2004)	29'40'N	85'10'W	1999	April	2002	Octorber
36.5	5000	22.333	0	2.319	0	36.027	0	0.357	0	4.825	0	0.53	0	866	214	30	Coastal bay	Carcharhinus limbatus	Apalachicola Bay Florida	Bethea et al (2004)	29'40'N	85'10'W	1999	April	2002	Octorber
40.6	5000	22.333	0	2.319	0	36.027	0	0.357	0	4.825	0	0.53	0	866	214	30	Coastal bay	Carcharhinus limbatus	Apalachicola Bay Florida	Bethea et al (2004)	29'40'N	85'10'W	1999	April	2002	Octorber
43.2	5000	22.333	0	2.319	0	36.027	0	0.357	0	4.825	0	0.53	0	866	214	30	Coastal bay	Carcharhinus limbatus	Apalachicola Bay Florida	Bethea et al (2004)	29'40'N	85'10'W	1999	April	2002	Octorber
0.629	1130	22.333	0	2.319	0	36.027	0	0.357	0	4.825	0	0.53	0	866	214	30	Coastal bay	Carcharhinus limbatus	Apalachicola Bay Florida	Bethea et al (2004)	29'40'N	85'10'W	1999	April	2002	Octorber
8.92	5800	22.333	0	2.319	0	36.027	0	0.357	0	4.825	0	0.53	0	866	214	30	Coastal bay	Carcharhinus limbatus	Apalachicola Bay Florida	Bethea et al (2004)	29'40'N	85'10'W	1999	April	2002	Octorber
53.2	4280	22.333	0	2.319	0	36.027	0	0.357	0	4.825	0	0.53	0	866	214	30	Coastal bay	Carcharhinus limbatus	Apalachicola Bay Florida	Bethea et al (2004)	29'40'N	85'10'W	1999	April	2002	Octorber
68.6	11400	22.333	0	2.319	0	36.027	0	0.357	0	4.825	0	0.53	0	866	214	30	Coastal bay	Carcharhinus limbatus	Apalachicola Bay Florida	Bethea et al (2004)	29'40'N	85'10'W	1999	April	2002	Octorber
8.8	6950	22.333	0	2.319	0	36.027	0	0.357	0	4.825	0	0.53	0	866	214	30	Coastal bay	Carcharhinus isodon	Apalachicola Bay Florida	Bethea et al (2004)	29'40'N	85'10'W	1999	April	2002	Octorber
8.8	6950	22.333	0	2.319	0	36.027	0	0.357	0	4.825	0	0.53	0	866	214	30	Coastal bay	Carcharhinus isodon	Apalachicola Bay Florida	Bethea et al (2004)	29'40'N	85'10'W	1999	April	2002	Octorber
25.6	11100	22.333	0	2.319	0	36.027	0	0.357	0	4.825	0	0.53	0	866	214	30	Coastal bay	Carcharhinus isodon	Apalachicola Bay Florida	Bethea et al (2004)	29'40'N	85'10'W	1999	April	2002	Octorber
45.8	11100	22.333	0	2.319	0	36.027	0	0.357	0	4.825	0	0.53	0	866	214	30	Coastal bay	Carcharhinus isodon	Apalachicola Bay Florida	Bethea et al (2004)	29'40'N	85'10'W	1999	April	2002	Octorber
24.1	11100	22.333	0	2.319	0	36.027	0	0.357	0	4.825	0	0.53	0	866	214	30	Coastal bay	Carcharhinus isodon	Apalachicola Bay Florida	Bethea et al (2004)	29'40'N	85'10'W	1999	April	2002	Octorber
38	3630	22.333	0	2.319	0	36.027	0	0.357	0	4.825	0	0.53	0	866	214	30	Coastal bay	Carcharhinus isodon	Apalachicola Bay Florida	Bethea et al (2004)	29'40'N	85'10'W	1999	April	2002	Octorber
19.5	4180	22.333	0	2.319	0	36.027	0	0.357	0	4.825	0	0.53	0	866	214	30	Coastal bay	Carcharhinus isodon	Apalachicola Bay Florida	Bethea et al (2004)	29'40'N	85'10'W	1999	April	2002	Octorber
15.6	4180	22.333	0	2.319	0	36.027	0	0.357	0	4.825	0	0.53	0	866	214	30	Coastal bay	Carcharhinus isodon	Apalachicola Bay Florida	Bethea et al (2004)	29'40'N	85'10'W	1999	April	2002	Octorber
25.6	4180	22.333	0	2.319	0	36.027	0	0.357	0	4.825	0	0.53	0	866	214	30	Coastal bay	Carcharhinus isodon	Apalachicola Bay Florida	Bethea et al (2004)	29'40'N	85'10'W	1999	April	2002	Octorber
37.7	10800	22.333	0	2.319	0	36.027	0	0.357	0	4.825	0	0.53	0	866	214	30	Coastal bay	Carcharhinus isodon	Apalachicola Bay Florida	Bethea et al (2004)	29'40'N	85'10'W	1999	April	2002	Octorber
53.6	6500	22.333	0	2.319	0	36.027	0	0.357	0	4.825	0	0.53	0	866	214	30	Coastal bay	Carcharhinus isodon	Apalachicola Bay Florida	Bethea et al (2004)	29'40'N	85'10'W	1999	April	2002	Octorber
92.6	6500	22.333	0	2.319	0	36.027	0	0.357	0	4.825	0	0.53	0	866	214	30	Coastal bay	Carcharhinus isodon	Apalachicola Bay Florida	Bethea et al (2004)	29'40'N	85'10'W	1999	April	2002	Octorber
25.1	3860	22.333	0	2.319	0	36.027	0	0.357	0	4.825	0	0.53	0	866	214	30	Coastal bay	Carcharhinus isodon	Apalachicola Bay Florida	Bethea et al (2004)	29'40'N	85'10'W	1999	April	2002	Octorber
37.7	6280	22.333	0	2.319	0	36.027	0	0.357	0	4.825	0	0.53	0	866	214	30	Coastal bay	Carcharhinus isodon	Apalachicola Bay Florida	Bethea et al (2004)	29'40'N	85'10'W	1999	April	2002	Octorber
68.6	5450	22.333	0	2.319	0	36.027	0	0.357	0	4.825	0	0.53	0	866	214	30	Coastal bay	Carcharhinus isodon	Apalachicola Bay Florida	Bethea et al (2004)	29'40'N	85'10'W	1999	April	2002	Octorber
23.3	1070	22.333	0	2.319	0	36.027	0	0.357	0	4.825	0	0.53	0	866	214	30	Coastal bay	Carcharhinus isodon	Apalachicola Bay Florida	Bethea et al (2004)	29'40'N	85'10'W	1999	April	2002	Octorber
30.1	1140	22.333	0	2.319	0	36.027	0	0.357	0	4.825	0	0.53	0	866	214	30	Coastal bay	Carcharhinus isodon	Apalachicola Bay Florida	Bethea et al (2004)	29'40'N	85'10'W	1999	April	2002	Octorber
36.6	2870	22.333	0	2.319	0	36.027	0	0.357	0	4.825	0	0.53	0	866	214	30	Coastal bay	Carcharhinus isodon	Apalachicola Bay Florida	Bethea et al (2004)	29'40'N	85'10'W	1999	April	2002	Octorber
61.3	5450	22.333	0	2.319	0	36.027	0	0.357	0	4.825	0	0.53	0	866	214	30	Coastal bay	Carcharhinus isodon	Apalachicola Bay Florida	Bethea et al (2004)	29'40'N	85'10'W	1999	April	2002	Octorber
20.8	8450	22.333	0	2.319	0	36.027	0	0.357	0	4.825	0	0.53	0	866	214	30	Coastal bay	Carcharhinus isodon	Apalachicola Bay Florida	Bethea et al (2004)	29'40'N	85'10'W	1999	April	2002	Octorber
19.4	1600	22.333	0	2.319	0	36.027	0	0.357	0	4.825	0	0.53	0	866	214	30	Coastal bay	Carcharhinus isodon	Apalachicola Bay Florida	Bethea et al (2004)	29'40'N	85'10'W	1999	April	2002	Octorber
20.3	3130	22.333	0	2.319	0	36.027	0	0.357	0	4.825	0	0.53	0	866	214	30	Coastal bay	Carcharhinus isodon	Apalachicola Bay Florida	Bethea et al (2004)	29'40'N	85'10'W	1999	April	2002	Octorber
19.6	3130	22.333	0	2.319	0	36.027	0	0.357	0	4.825	0	0.53	0	866	214	30	Coastal bay	Carcharhinus isodon	Apalachicola Bay Florida	Bethea et al (2004)	29'40'N	85'10'W	1999	April	2002	Octorber
22.5	2620	22.333	0	2.319	0	36.027	0	0.357	0	4.825	0	0.53	0	866	214	30	Coastal bay	Carcharhinus isodon	Apalachicola Bay Florida	Bethea et al (2004)	29'40'N	85'10'W	1999	April	2002	Octorber
64.6	7670	22.333	0	2.319	0	36.027	0	0.357	0	4.825	0	0.53	0	866	214	30	Coastal bay	Carcharhinus isodon	Apalachicola Bay Florida	Bethea et al (2004)	29'40'N	85'10'W	1999	April	2002	Octorber
87.4	7250	22.333	0	2.319	0	36.027	0	0.357	0	4.825	0	0.53	0	866	214	30	Coastal bay	Carcharhinus brevipinna	Apalachicola Bay Florida	Bethea et al (2004)	29'40'N	85'10'W	1999	April	2002	Octorber
47.5	7520	22.333	0	2.319	0	36.027	0	0.357	0	4.825	0	0.53	0	866	214	30	Coastal bay	Carcharhinus brevipinna	Apalachicola Bay Florida	Bethea et al (2004)	29'40'N	85'10'W	1999	April	2002	Octorber
68.6	7000	22.333	0	2.319	0	36.027	0	0.357	0	4.825	0	0.53	0	866	214	30	Coastal bay	Carcharhinus brevipinna	Apalachicola Bay Florida	Bethea et al (2004)	29'40'N	85'10'W	1999	April	2002	Octorber
54.7	6030	22.333	0	2.319	0	36.027	0	0.357	0	4.825	0	0.53	0	866	214	30	Coastal bay	Carcharhinus brevipinna	Apalachicola Bay Florida	Bethea et al (2004)	29'40'N	85'10'W	1999	April	2002	Octorber
7.29	151	24.82	0	3.622	0	35.117	0	1.206	0	4.887	0	0.295	0	866	214	5	Coastal bay	Rhizoprionodon terraenovae	Crooked Island Sound Florida	Bethea et al (2006)	30'00'N	85'30'W	2002	April	2003	Octorber
6.14	207	24.82	0	3.622	0	35.117	0	1.206	0	4.887	0	0.295	0	866	214	5	Coastal bay	Rhizoprionodon terraenovae	Crooked Island Sound Florida	Bethea et al (2006)	30'00'N	85'30'W	2002	April	2003	Octorber
18.5	239	24.82	0	3.622	0	35.117	0	1.206	0	4.887	0	0.295	0	866	214	5	Coastal bay	Rhizoprionodon terraenovae	Crooked Island Sound Florida	Bethea et al (2006)	30'00'N	85'30'W	2002	April	2003	Octorber
39.8	256	24.82	0	3.622	0	35.117	0	1.206	0	4.887	0	0.295	0	866	214	5	Coastal bay	Rhizoprionodon terraenovae	Crooked Island Sound Florida	Bethea et al (2006)	30'00'N	85'30'W	2002	April	2003	Octorber
11.7	313	24.82	0	3.622	0	35.117	0	1.206	0	4.887	0	0.295	0	866	214	5	Coastal bay	Rhizoprionodon terraenovae	Crooked Island Sound Florida	Bethea et al (2006)	30'00'N	85'30'W	2002	April	2003	Octorber
33.4	425	24.82	0	3.622	0	35.117	0	1.206	0	4.887	0	0.295	0	866	214	5	Coastal bay	Rhizoprionodon terraenovae	Crooked Island Sound Florida	Bethea et al (2006)	30'00'N	85'30'W	2002	April	2003	Octorber
26.5	476	24.82	0	3.622	0	35.117	0	1.206	0	4.887	0	0.295	0	866	214	5	Coastal bay	Rhizoprionodon terraenovae	Crooked Island Sound Florida	Bethea et al (2006)	30'00'N	85'30'W	2002	April	2003	Octorber
83.6	503	24.82	0	3.622	0	35.117	0	1.206	0	4.887	0	0.295	0	866	214	5	Coastal bay	Rhizoprionodon terraenovae	Crooked Island Sound Florida	Bethea et al (2006)	30'00'N	85'30'W	2002	April	2003	Octorber
47.8	531	24.82	0	3.622	0	35.117	0	1.206	0	4.887	0	0.295	0	866	214	5	Coastal bay	Rhizoprionodon terraenovae	Crooked Island Sound Florida	Bethea et al (2006)	30'00'N	85'30'W	2002	April	2003	Octorber
20.4	531	24.82	0	3.622	0	35.117	0	1.206	0	4.887	0	0.295	0	866	214	5	Coastal bay	Rhizoprionodon terraenovae	Crooked Island Sound Florida	Bethea et al (2006)	30'00'N	85'30'W	2002	April	2003	Octorber
71.2	531	24.82	0	3.622	0	35.117	0	1.206	0	4.887	0	0.295	0	866	214	5	Coastal bay	Rhizoprionodon terraenovae	Crooked Island Sound Florida	Bethea et al (2006)	30'00'N	85'30'W	2002	April	2003	Octorber
26.5	531	24.82	0	3.622	0	35.117	0	1.206	0	4.887	0	0.295	0	866	214	5	Coastal bay	Rhizoprionodon terraenovae	Crooked Island Sound Florida	Bethea et al (2006)	30'00'N	85'30'W	2002	April	2003	Octorber
8.71	531	24.82	0	3.622	0	35.117	0	1.206	0	4.887	0	0.295	0	866	214	5	Coastal bay	Rhizoprionodon terraenovae	Crooked Island Sound Florida	Bethea et al (2006)	30'00'N	85'30'W	2002	April	2003	Octorber
9.76	531	24.82	0	3.622	0	35.117	0	1.206	0	4.887	0	0.295	0	866	214	5	Coastal bay	Rhizoprionodon terraenovae	Crooked Island Sound Florida	Bethea et al (2006)	30'00'N	85'30'W	2002	April	2003	Octorber
10.3	531	24.82	0	3.622	0	35.117	0	1.206	0	4.887	0	0.295	0	866	214	5	Coastal bay	Rhizoprionodon terraenovae	Crooked Island Sound Florida	Bethea et al (2006)	30'00'N	85'30'W	2002	April	2003	Octorber
48	560	24.82	0	3.622	0	35.117	0	1.206	0	4.887	0	0.295	0	866	214	5	Coastal bay	Rhizoprionodon terraenovae	Crooked Island Sound Florida	Bethea et al (2006)	30'00'N	85'30'W	2002	April	2003	Octorber
39.7	590	24.82	0	3.622	0	35.117	0	1.206	0	4.887	0	0.295	0	866	214	5	Coastal bay	Rhizoprionodon terraenovae	Crooked Island Sound Florida	Bethea et al (2006)	30'00'N	85'30'W	2002	April	2003	Octorber
104	590	24.82	0	3.622	0	35.117	0	1.206	0	4.887	0	0.295	0	866	214	5	Coastal bay	Rhizoprionodon terraenovae	Crooked Island Sound Florida	Bethea et al (2006)	30'00'N	85'30'W	2002	April	2003	Octorber
13.3	590	24.82	0	3.622	0	35.117	0	1.206	0	4.887	0	0.295	0	866	214	5	Coastal bay	Rhizoprionodon terraenovae	Crooked Island Sound Florida	Bethea et al (2006)	30'00'N	85'30'W	2002	April	2003	Octorber
2.69	590	24.82	0	3.622	0	35.117	0	1.206	0	4.887	0	0.295	0	866	214	5	Coastal bay	Rhizoprionodon terraenovae	Crooked Island Sound Florida	Bethea et al (2006)	30'00'N	85'30'W	2002	April	2003	Octorber
25.8	621	24.82	0	3.622	0	35.117	0	1.206	0	4.887	0	0.295	0	866	214	5	Coastal bay	Rhizoprionodon terraenovae	Crooked Island Sound Florida	Bethea et al (2006)	30'00'N	85'30'W	2002	April	2003	Octorber
28.7	621	24.82	0	3.622	0	35.117	0	1.206	0	4.887	0	0.295	0	866	214	5	Coastal bay	Rhizoprionodon terraenovae	Crooked Island Sound Florida	Bethea et al (2006)	30'00'N	85'30'W	2002	April	2003	Octorber
16	621	24.82	0	3.622	0	35.117	0	1.206	0	4.887	0	0.295	0	866	214	5	Coastal bay	Rhizoprionodon terraenovae	Crooked Island Sound Florida	Bethea et al (2006)	30'00'N	85'30'W	2002	April	2003	Octorber
111	755	24.82	0	3.622	0	35.117	0	1.206	0	4.887	0	0.295	0	866	214	5	Coastal bay	Rhizoprionodon terraenovae	Crooked Island Sound Florida	Bethea et al (2006)	30'00'N	85'30'W	2002	April	2003	Octorber
11.7	755	24.82	0	3.622	0	35.117	0	1.206	0	4.887	0	0.295	0	866	214	5	Coastal bay	Rhizoprionodon terraenovae	Crooked Island Sound Florida	Bethea et al (2006)	30'00'N	85'30'W	2002	April	2003	Octorber
5.69	829	24.82	0	3.622	0	35.117	0	1.206	0	4.887	0	0.295	0	866	214	5	Coastal bay	Rhizoprionodon terraenovae	Crooked Island Sound Florida	Bethea et al (2006)	30'00'N	85'30'W	2002	April	2003	Octorber
48.2	868	24.82	0	3.622	0	35.117	0	1.206	0	4.887	0	0.295	0	866	214	5	Coastal bay	Rhizoprionodon terraenovae	Crooked Island Sound Florida	Bethea et al (2006)	30'00'N	85'30'W	2002	April	2003	Octorber
67	908	24.82	0	3.622	0	35.117	0	1.206	0	4.887	0	0.295	0	866	214	5	Coastal bay	Rhizoprionodon terraenovae	Crooked Island Sound Florida	Bethea et al (2006)	30'00'N	85'30'W	2002	April	2003	Octorber
74.1	949	24.82	0	3.622	0	35.117	0	1.206	0	4.887	0	0.295	0	866	214	5	Coastal bay	Rhizoprionodon terraenovae	Crooked Island Sound Florida	Bethea et al (2006)	30'00'N	85'30'W	2002	April	2003	Octorber
12.8	991	24.82	0	3.622	0	35.117	0	1.206	0	4.887	0	0.295	0	866	214	5	Coastal bay	Rhizoprionodon terraenovae	Crooked Island Sound Florida	Bethea et al (2006)	30'00'N	85'30'W	2002	April	2003	Octorber
23.9	991	24.82	0	3.622	0	35.117	0	1.206	0	4.887	0	0.295	0	866	214	5	Coastal bay	Rhizoprionodon terraenovae	Crooked Island Sound Florida	Bethea et al (2006)	30'00'N	85'30'W	2002	April	2003	Octorber
16.3	1080	24.82	0	3.622	0	35.117	0	1.206	0	4.887	0	0.295	0	866	214	5	Coastal bay	Rhizoprionodon terraenovae	Crooked Island Sound Florida	Bethea et al (2006)	30'00'N	85'30'W	2002	April	2003	Octorber
29.3	1080	24.82	0	3.622	0	35.117	0	1.206	0	4.887	0	0.295	0	866	214	5	Coastal bay	Rhizoprionodon terraenovae	Crooked Island Sound Florida	Bethea et al (2006)	30'00'N	85'30'W	2002	April	2003	Octorber
24.1	1130	24.82	0	3.622	0	35.117	0	1.206	0	4.887	0	0.295	0	866	214	5	Coastal bay	Rhizoprionodon terraenovae	Crooked Island Sound Florida	Bethea et al (2006)	30'00'N	85'30'W	2002	April	2003	Octorber
72.9	1130	24.82	0	3.622	0	35.117	0	1.206	0	4.887	0	0.295	0	866	214	5	Coastal bay	Rhizoprionodon terraenovae	Crooked Island Sound Florida	Bethea et al (2006)	30'00'N	85'30'W	2002	April	2003	Octorber
50.6	1130	24.82	0	3.622	0	35.117	0	1.206	0	4.887	0	0.295	0	866	214	5	Coastal bay	Rhizoprionodon terraenovae	Crooked Island Sound Florida	Bethea et al (2006)	30'00'N	85'30'W	2002	April	2003	Octorber
28.2	1130	24.82	0	3.622	0	35.117	0	1.206	0	4.887	0	0.295	0	866	214	5	Coastal bay	Rhizoprionodon terraenovae	Crooked Island Sound Florida	Bethea et al (2006)	30'00'N	85'30'W	2002	April	2003	Octorber
12.5	1170	24.82	0	3.622	0	35.117	0	1.206	0	4.887	0	0.295	0	866	214	5	Coastal bay	Rhizoprionodon terraenovae	Crooked Island Sound Florida	Bethea et al (2006)	30'00'N	85'30'W	2002	April	2003	Octorber
69.8	1170	24.82	0	3.622	0	35.117	0	1.206	0	4.887	0	0.295	0	866	214	5	Coastal bay	Rhizoprionodon terraenovae	Crooked Island Sound Florida	Bethea et al (2006)	30'00'N	85'30'W	2002	April	2003	Octorber
26.5	1220	24.82	0	3.622	0	35.117	0	1.206	0	4.887	0	0.295	0	866	214	5	Coastal bay	Rhizoprionodon terraenovae	Crooked Island Sound Florida	Bethea et al (2006)	30'00'N	85'30'W	2002	April	2003	Octorber
19.3	1320	24.82	0	3.622	0	35.117	0	1.206	0	4.887	0	0.295	0	866	214	5	Coastal bay	Rhizoprionodon terraenovae	Crooked Island Sound Florida	Bethea et al (2006)	30'00'N	85'30'W	2002	April	2003	Octorber
53.3	1320	24.82	0	3.622	0	35.117	0	1.206	0	4.887	0	0.295	0	866	214	5	Coastal bay	Rhizoprionodon terraenovae	Crooked Island Sound Florida	Bethea et al (2006)	30'00'N	85'30'W	2002	April	2003	Octorber
44.5	1320	24.82	0	3.622	0	35.117	0	1.206	0	4.887	0	0.295	0	866	214	5	Coastal bay	Rhizoprionodon terraenovae	Crooked Island Sound Florida	Bethea et al (2006)	30'00'N	85'30'W	2002	April	2003	Octorber
17.5	1370	24.82	0	3.622	0	35.117	0	1.206	0	4.887	0	0.295	0	866	214	5	Coastal bay	Rhizoprionodon terraenovae	Crooked Island Sound Florida	Bethea et al (2006)	30'00'N	85'30'W	2002	April	2003	Octorber
25.4	1370	24.82	0	3.622	0	35.117	0	1.206	0	4.887	0	0.295	0	866	214	5	Coastal bay	Rhizoprionodon terraenovae	Crooked Island Sound Florida	Bethea et al (2006)	30'00'N	85'30'W	2002	April	2003	Octorber
19.9	1370	24.82	0	3.622	0	35.117	0	1.206	0	4.887	0	0.295	0	866	214	5	Coastal bay	Rhizoprionodon terraenovae	Crooked Island Sound Florida	Bethea et al (2006)	30'00'N	85'30'W	2002	April	2003	Octorber
72.9	1430	24.82	0	3.622	0	35.117	0	1.206	0	4.887	0	0.295	0	866	214	5	Coastal bay	Rhizoprionodon terraenovae	Crooked Island Sound Florida	Bethea et al (2006)	30'00'N	85'30'W	2002	April	2003	Octorber
99.7	1540	24.82	0	3.622	0	35.117	0	1.206	0	4.887	0	0.295	0	866	214	5	Coastal bay	Rhizoprionodon terraenovae	Crooked Island Sound Florida	Bethea et al (2006)	30'00'N	85'30'W	2002	April	2003	Octorber
75.6	1600	24.82	0	3.622	0	35.117	0	1.206	0	4.887	0	0.295	0	866	214	5	Coastal bay	Rhizoprionodon terraenovae	Crooked Island Sound Florida	Bethea et al (2006)	30'00'N	85'30'W	2002	April	2003	Octorber
80	1720	24.82	0	3.622	0	35.117	0	1.206	0	4.887	0	0.295	0	866	214	5	Coastal bay	Rhizoprionodon terraenovae	Crooked Island Sound Florida	Bethea et al (2006)	30'00'N	85'30'W	2002	April	2003	Octorber
61.6	1720	24.82	0	3.622	0	35.117	0	1.206	0	4.887	0	0.295	0	866	214	5	Coastal bay	Rhizoprionodon terraenovae	Crooked Island Sound Florida	Bethea et al (2006)	30'00'N	85'30'W	2002	April	2003	Octorber
1.08	50.6	24.82	0	3.622	0	35.117	0	1.206	0	4.887	0	0.295	0	866	214	5	Coastal bay	Rhizoprionodon terraenovae	Crooked Island Sound Florida	Bethea et al (2006)	30'00'N	85'30'W	2002	April	2003	Octorber
14.2	63.9	24.82	0	3.622	0	35.117	0	1.206	0	4.887	0	0.295	0	866	214	5	Coastal bay	Rhizoprionodon terraenovae	Crooked Island Sound Florida	Bethea et al (2006)	30'00'N	85'30'W	2002	April	2003	Octorber
13.6	63.9	24.82	0	3.622	0	35.117	0	1.206	0	4.887	0	0.295	0	866	214	5	Coastal bay	Rhizoprionodon terraenovae	Crooked Island Sound Florida	Bethea et al (2006)	30'00'N	85'30'W	2002	April	2003	Octorber
14.1	63.9	24.82	0	3.622	0	35.117	0	1.206	0	4.887	0	0.295	0	866	214	5	Coastal bay	Rhizoprionodon terraenovae	Crooked Island Sound Florida	Bethea et al (2006)	30'00'N	85'30'W	2002	April	2003	Octorber
1.64	71.2	24.82	0	3.622	0	35.117	0	1.206	0	4.887	0	0.295	0	866	214	5	Coastal bay	Rhizoprionodon terraenovae	Crooked Island Sound Florida	Bethea et al (2006)	30'00'N	85'30'W	2002	April	2003	Octorber
13.1	71.2	24.82	0	3.622	0	35.117	0	1.206	0	4.887	0	0.295	0	866	214	5	Coastal bay	Rhizoprionodon terraenovae	Crooked Island Sound Florida	Bethea et al (2006)	30'00'N	85'30'W	2002	April	2003	Octorber
0.0792	75.1	24.82	0	3.622	0	35.117	0	1.206	0	4.887	0	0.295	0	866	214	5	Coastal bay	Rhizoprionodon terraenovae	Crooked Island Sound Florida	Bethea et al (2006)	30'00'N	85'30'W	2002	April	2003	Octorber
13.1	75.1	24.82	0	3.622	0	35.117	0	1.206	0	4.887	0	0.295	0	866	214	5	Coastal bay	Rhizoprionodon terraenovae	Crooked Island Sound Florida	Bethea et al (2006)	30'00'N	85'30'W	2002	April	2003	Octorber
12.4	75.1	24.82	0	3.622	0	35.117	0	1.206	0	4.887	0	0.295	0	866	214	5	Coastal bay	Rhizoprionodon terraenovae	Crooked Island Sound Florida	Bethea et al (2006)	30'00'N	85'30'W	2002	April	2003	Octorber
13.7	79.2	24.82	0	3.622	0	35.117	0	1.206	0	4.887	0	0.295	0	866	214	5	Coastal bay	Rhizoprionodon terraenovae	Crooked Island Sound Florida	Bethea et al (2006)	30'00'N	85'30'W	2002	April	2003	Octorber
14.4	79.2	24.82	0	3.622	0	35.117	0	1.206	0	4.887	0	0.295	0	866	214	5	Coastal bay	Rhizoprionodon terraenovae	Crooked Island Sound Florida	Bethea et al (2006)	30'00'N	85'30'W	2002	April	2003	Octorber
12.7	79.2	24.82	0	3.622	0	35.117	0	1.206	0	4.887	0	0.295	0	866	214	5	Coastal bay	Rhizoprionodon terraenovae	Crooked Island Sound Florida	Bethea et al (2006)	30'00'N	85'30'W	2002	April	2003	Octorber
10.9	83.3	24.82	0	3.622	0	35.117	0	1.206	0	4.887	0	0.295	0	866	214	5	Coastal bay	Rhizoprionodon terraenovae	Crooked Island Sound Florida	Bethea et al (2006)	30'00'N	85'30'W	2002	April	2003	Octorber
2.47	87.6	24.82	0	3.622	0	35.117	0	1.206	0	4.887	0	0.295	0	866	214	5	Coastal bay	Rhizoprionodon terraenovae	Crooked Island Sound Florida	Bethea et al (2006)	30'00'N	85'30'W	2002	April	2003	Octorber
15.2	87.6	24.82	0	3.622	0	35.117	0	1.206	0	4.887	0	0.295	0	866	214	5	Coastal bay	Rhizoprionodon terraenovae	Crooked Island Sound Florida	Bethea et al (2006)	30'00'N	85'30'W	2002	April	2003	Octorber
13.9	92.1	24.82	0	3.622	0	35.117	0	1.206	0	4.887	0	0.295	0	866	214	5	Coastal bay	Rhizoprionodon terraenovae	Crooked Island Sound Florida	Bethea et al (2006)	30'00'N	85'30'W	2002	April	2003	Octorber
13	96.7	24.82	0	3.622	0	35.117	0	1.206	0	4.887	0	0.295	0	866	214	5	Coastal bay	Rhizoprionodon terraenovae	Crooked Island Sound Florida	Bethea et al (2006)	30'00'N	85'30'W	2002	April	2003	Octorber
14.2	96.7	24.82	0	3.622	0	35.117	0	1.206	0	4.887	0	0.295	0	866	214	5	Coastal bay	Rhizoprionodon terraenovae	Crooked Island Sound Florida	Bethea et al (2006)	30'00'N	85'30'W	2002	April	2003	Octorber
2.36	96.7	24.82	0	3.622	0	35.117	0	1.206	0	4.887	0	0.295	0	866	214	5	Coastal bay	Rhizoprionodon terraenovae	Crooked Island Sound Florida	Bethea et al (2006)	30'00'N	85'30'W	2002	April	2003	Octorber
1.78	96.7	24.82	0	3.622	0	35.117	0	1.206	0	4.887	0	0.295	0	866	214	5	Coastal bay	Rhizoprionodon terraenovae	Crooked Island Sound Florida	Bethea et al (2006)	30'00'N	85'30'W	2002	April	2003	Octorber
12	117	24.82	0	3.622	0	35.117	0	1.206	0	4.887	0	0.295	0	866	214	5	Coastal bay	Rhizoprionodon terraenovae	Crooked Island Sound Florida	Bethea et al (2006)	30'00'N	85'30'W	2002	April	2003	Octorber
3.08	117	24.82	0	3.622	0	35.117	0	1.206	0	4.887	0	0.295	0	866	214	5	Coastal bay	Rhizoprionodon terraenovae	Crooked Island Sound Florida	Bethea et al (2006)	30'00'N	85'30'W	2002	April	2003	Octorber
2.25	117	24.82	0	3.622	0	35.117	0	1.206	0	4.887	0	0.295	0	866	214	5	Coastal bay	Rhizoprionodon terraenovae	Crooked Island Sound Florida	Bethea et al (2006)	30'00'N	85'30'W	2002	April	2003	Octorber
2.69	117	24.82	0	3.622	0	35.117	0	1.206	0	4.887	0	0.295	0	866	214	5	Coastal bay	Rhizoprionodon terraenovae	Crooked Island Sound Florida	Bethea et al (2006)	30'00'N	85'30'W	2002	April	2003	Octorber
1.33	127	24.82	0	3.622	0	35.117	0	1.206	0	4.887	0	0.295	0	866	214	5	Coastal bay	Rhizoprionodon terraenovae	Crooked Island Sound Florida	Bethea et al (2006)	30'00'N	85'30'W	2002	April	2003	Octorber
78.3	400	24.82	0	3.622	0	35.117	0	1.206	0	4.887	0	0.295	0	866	214	5	Coastal bay	Rhizoprionodon terraenovae	Crooked Island Sound Florida	Bethea et al (2006)	30'00'N	85'30'W	2002	April	2003	Octorber
2.65	400	24.82	0	3.622	0	35.117	0	1.206	0	4.887	0	0.295	0	866	214	5	Coastal bay	Rhizoprionodon terraenovae	Crooked Island Sound Florida	Bethea et al (2006)	30'00'N	85'30'W	2002	April	2003	Octorber
3.22	400	24.82	0	3.622	0	35.117	0	1.206	0	4.887	0	0.295	0	866	214	5	Coastal bay	Rhizoprionodon terraenovae	Crooked Island Sound Florida	Bethea et al (2006)	30'00'N	85'30'W	2002	April	2003	Octorber
3.55	400	24.82	0	3.622	0	35.117	0	1.206	0	4.887	0	0.295	0	866	214	5	Coastal bay	Rhizoprionodon terraenovae	Crooked Island Sound Florida	Bethea et al (2006)	30'00'N	85'30'W	2002	April	2003	Octorber
10.4	425	24.82	0	3.622	0	35.117	0	1.206	0	4.887	0	0.295	0	866	214	5	Coastal bay	Rhizoprionodon terraenovae	Crooked Island Sound Florida	Bethea et al (2006)	30'00'N	85'30'W	2002	April	2003	Octorber
3.37	590	24.82	0	3.622	0	35.117	0	1.206	0	4.887	0	0.295	0	866	214	5	Coastal bay	Rhizoprionodon terraenovae	Crooked Island Sound Florida	Bethea et al (2006)	30'00'N	85'30'W	2002	April	2003	Octorber
5.75	590	24.82	0	3.622	0	35.117	0	1.206	0	4.887	0	0.295	0	866	214	5	Coastal bay	Rhizoprionodon terraenovae	Crooked Island Sound Florida	Bethea et al (2006)	30'00'N	85'30'W	2002	April	2003	Octorber
4.47	755	24.82	0	3.622	0	35.117	0	1.206	0	4.887	0	0.295	0	866	214	5	Coastal bay	Rhizoprionodon terraenovae	Crooked Island Sound Florida	Bethea et al (2006)	30'00'N	85'30'W	2002	April	2003	Octorber
29.1	908	24.82	0	3.622	0	35.117	0	1.206	0	4.887	0	0.295	0	866	214	5	Coastal bay	Rhizoprionodon terraenovae	Crooked Island Sound Florida	Bethea et al (2006)	30'00'N	85'30'W	2002	April	2003	Octorber
3.29	1320	24.82	0	3.622	0	35.117	0	1.206	0	4.887	0	0.295	0	866	214	5	Coastal bay	Rhizoprionodon terraenovae	Crooked Island Sound Florida	Bethea et al (2006)	30'00'N	85'30'W	2002	April	2003	Octorber
9.47	1480	24.82	0	3.622	0	35.117	0	1.206	0	4.887	0	0.295	0	866	214	5	Coastal bay	Rhizoprionodon terraenovae	Crooked Island Sound Florida	Bethea et al (2006)	30'00'N	85'30'W	2002	April	2003	Octorber
23	1480	24.82	0	3.622	0	35.117	0	1.206	0	4.887	0	0.295	0	866	214	5	Coastal bay	Rhizoprionodon terraenovae	Crooked Island Sound Florida	Bethea et al (2006)	30'00'N	85'30'W	2002	April	2003	Octorber
59.2	1480	24.82	0	3.622	0	35.117	0	1.206	0	4.887	0	0.295	0	866	214	5	Coastal bay	Rhizoprionodon terraenovae	Crooked Island Sound Florida	Bethea et al (2006)	30'00'N	85'30'W	2002	April	2003	Octorber
18.2	1510	24.82	0	3.622	0	35.117	0	1.206	0	4.887	0	0.295	0	866	214	5	Coastal bay	Rhizoprionodon terraenovae	Crooked Island Sound Florida	Bethea et al (2006)	30'00'N	85'30'W	2002	April	2003	Octorber
74.2	1540	24.82	0	3.622	0	35.117	0	1.206	0	4.887	0	0.295	0	866	214	5	Coastal bay	Rhizoprionodon terraenovae	Crooked Island Sound Florida	Bethea et al (2006)	30'00'N	85'30'W	2002	April	2003	Octorber
37.7	1540	24.82	0	3.622	0	35.117	0	1.206	0	4.887	0	0.295	0	866	214	5	Coastal bay	Rhizoprionodon terraenovae	Crooked Island Sound Florida	Bethea et al (2006)	30'00'N	85'30'W	2002	April	2003	Octorber
18.7	1540	24.82	0	3.622	0	35.117	0	1.206	0	4.887	0	0.295	0	866	214	5	Coastal bay	Rhizoprionodon terraenovae	Crooked Island Sound Florida	Bethea et al (2006)	30'00'N	85'30'W	2002	April	2003	Octorber
6.71	1570	24.82	0	3.622	0	35.117	0	1.206	0	4.887	0	0.295	0	866	214	5	Coastal bay	Rhizoprionodon terraenovae	Crooked Island Sound Florida	Bethea et al (2006)	30'00'N	85'30'W	2002	April	2003	Octorber
19.1	1600	24.82	0	3.622	0	35.117	0	1.206	0	4.887	0	0.295	0	866	214	5	Coastal bay	Rhizoprionodon terraenovae	Crooked Island Sound Florida	Bethea et al (2006)	30'00'N	85'30'W	2002	April	2003	Octorber
22	1600	24.82	0	3.622	0	35.117	0	1.206	0	4.887	0	0.295	0	866	214	5	Coastal bay	Rhizoprionodon terraenovae	Crooked Island Sound Florida	Bethea et al (2006)	30'00'N	85'30'W	2002	April	2003	Octorber
32.1	1720	24.82	0	3.622	0	35.117	0	1.206	0	4.887	0	0.295	0	866	214	5	Coastal bay	Rhizoprionodon terraenovae	Crooked Island Sound Florida	Bethea et al (2006)	30'00'N	85'30'W	2002	April	2003	Octorber
21.9	1780	24.82	0	3.622	0	35.117	0	1.206	0	4.887	0	0.295	0	866	214	5	Coastal bay	Rhizoprionodon terraenovae	Crooked Island Sound Florida	Bethea et al (2006)	30'00'N	85'30'W	2002	April	2003	Octorber
16.5	1780	24.82	0	3.622	0	35.117	0	1.206	0	4.887	0	0.295	0	866	214	5	Coastal bay	Rhizoprionodon terraenovae	Crooked Island Sound Florida	Bethea et al (2006)	30'00'N	85'30'W	2002	April	2003	Octorber
46.2	1840	24.82	0	3.622	0	35.117	0	1.206	0	4.887	0	0.295	0	866	214	5	Coastal bay	Rhizoprionodon terraenovae	Crooked Island Sound Florida	Bethea et al (2006)	30'00'N	85'30'W	2002	April	2003	Octorber
17.2	1840	24.82	0	3.622	0	35.117	0	1.206	0	4.887	0	0.295	0	866	214	5	Coastal bay	Rhizoprionodon terraenovae	Crooked Island Sound Florida	Bethea et al (2006)	30'00'N	85'30'W	2002	April	2003	Octorber
35.6	1910	24.82	0	3.622	0	35.117	0	1.206	0	4.887	0	0.295	0	866	214	5	Coastal bay	Rhizoprionodon terraenovae	Crooked Island Sound Florida	Bethea et al (2006)	30'00'N	85'30'W	2002	April	2003	Octorber
35.8	1910	24.82	0	3.622	0	35.117	0	1.206	0	4.887	0	0.295	0	866	214	5	Coastal bay	Rhizoprionodon terraenovae	Crooked Island Sound Florida	Bethea et al (2006)	30'00'N	85'30'W	2002	April	2003	Octorber
6.68e-05	2.69	4.862	9	0.64	9	33.029	9	0.298	9	5.406	9	1.262	9	782	120	209	Nearshore waters	Theragra chalcogramma	Gulf of Alaska	Brodeur R. (1998)	56'50'N	156'00'W	1990	September	1990	September
0.00318	2.75	4.862	9	0.64	9	33.029	9	0.298	9	5.406	9	1.262	9	782	120	209	Nearshore waters	Theragra chalcogramma	Gulf of Alaska	Brodeur R. (1998)	56'50'N	156'00'W	1990	September	1990	September
0.00032	2.25	4.862	9	0.64	9	33.029	9	0.298	9	5.406	9	1.262	9	782	120	209	Nearshore waters	Theragra chalcogramma	Gulf of Alaska	Brodeur R. (1998)	56'50'N	156'00'W	1990	September	1990	September
0.00147	2.25	4.862	9	0.64	9	33.029	9	0.298	9	5.406	9	1.262	9	782	120	209	Nearshore waters	Theragra chalcogramma	Gulf of Alaska	Brodeur R. (1998)	56'50'N	156'00'W	1990	September	1990	September
0.00177	2.25	4.862	9	0.64	9	33.029	9	0.298	9	5.406	9	1.262	9	782	120	209	Nearshore waters	Theragra chalcogramma	Gulf of Alaska	Brodeur R. (1998)	56'50'N	156'00'W	1990	September	1990	September
0.0022	2.25	4.862	9	0.64	9	33.029	9	0.298	9	5.406	9	1.262	9	782	120	209	Nearshore waters	Theragra chalcogramma	Gulf of Alaska	Brodeur R. (1998)	56'50'N	156'00'W	1990	September	1990	September
0.000615	1.39	4.862	9	0.64	9	33.029	9	0.298	9	5.406	9	1.262	9	782	120	209	Nearshore waters	Theragra chalcogramma	Gulf of Alaska	Brodeur R. (1998)	56'50'N	156'00'W	1990	September	1990	September
0.00198	1.39	4.862	9	0.64	9	33.029	9	0.298	9	5.406	9	1.262	9	782	120	209	Nearshore waters	Theragra chalcogramma	Gulf of Alaska	Brodeur R. (1998)	56'50'N	156'00'W	1990	September	1990	September
0.000137	2.03	4.862	9	0.64	9	33.029	9	0.298	9	5.406	9	1.262	9	782	120	209	Nearshore waters	Theragra chalcogramma	Gulf of Alaska	Brodeur R. (1998)	56'50'N	156'00'W	1990	September	1990	September
0.000402	2.03	4.862	9	0.64	9	33.029	9	0.298	9	5.406	9	1.262	9	782	120	209	Nearshore waters	Theragra chalcogramma	Gulf of Alaska	Brodeur R. (1998)	56'50'N	156'00'W	1990	September	1990	September
0.000515	2.03	4.862	9	0.64	9	33.029	9	0.298	9	5.406	9	1.262	9	782	120	209	Nearshore waters	Theragra chalcogramma	Gulf of Alaska	Brodeur R. (1998)	56'50'N	156'00'W	1990	September	1990	September
0.00156	2.61	4.862	9	0.64	9	33.029	9	0.298	9	5.406	9	1.262	9	782	120	209	Nearshore waters	Theragra chalcogramma	Gulf of Alaska	Brodeur R. (1998)	56'50'N	156'00'W	1990	September	1990	September
0.00218	2.61	4.862	9	0.64	9	33.029	9	0.298	9	5.406	9	1.262	9	782	120	209	Nearshore waters	Theragra chalcogramma	Gulf of Alaska	Brodeur R. (1998)	56'50'N	156'00'W	1990	September	1990	September
0.0037	2.61	4.862	9	0.64	9	33.029	9	0.298	9	5.406	9	1.262	9	782	120	209	Nearshore waters	Theragra chalcogramma	Gulf of Alaska	Brodeur R. (1998)	56'50'N	156'00'W	1990	September	1990	September
0.00459	2.61	4.862	9	0.64	9	33.029	9	0.298	9	5.406	9	1.262	9	782	120	209	Nearshore waters	Theragra chalcogramma	Gulf of Alaska	Brodeur R. (1998)	56'50'N	156'00'W	1990	September	1990	September
0.00161	2.04	4.862	9	0.64	9	33.029	9	0.298	9	5.406	9	1.262	9	782	120	209	Nearshore waters	Theragra chalcogramma	Gulf of Alaska	Brodeur R. (1998)	56'50'N	156'00'W	1990	September	1990	September
0.00266	2.04	4.862	9	0.64	9	33.029	9	0.298	9	5.406	9	1.262	9	782	120	209	Nearshore waters	Theragra chalcogramma	Gulf of Alaska	Brodeur R. (1998)	56'50'N	156'00'W	1990	September	1990	September
0.00302	2.04	4.862	9	0.64	9	33.029	9	0.298	9	5.406	9	1.262	9	782	120	209	Nearshore waters	Theragra chalcogramma	Gulf of Alaska	Brodeur R. (1998)	56'50'N	156'00'W	1990	September	1990	September
0.000195	2.26	4.862	9	0.64	9	33.029	9	0.298	9	5.406	9	1.262	9	782	120	209	Nearshore waters	Theragra chalcogramma	Gulf of Alaska	Brodeur R. (1998)	56'50'N	156'00'W	1990	September	1990	September
0.0022	2.26	4.862	9	0.64	9	33.029	9	0.298	9	5.406	9	1.262	9	782	120	209	Nearshore waters	Theragra chalcogramma	Gulf of Alaska	Brodeur R. (1998)	56'50'N	156'00'W	1990	September	1990	September
0.00314	2.26	4.862	9	0.64	9	33.029	9	0.298	9	5.406	9	1.262	9	782	120	209	Nearshore waters	Theragra chalcogramma	Gulf of Alaska	Brodeur R. (1998)	56'50'N	156'00'W	1990	September	1990	September
0.00815	2.26	4.862	9	0.64	9	33.029	9	0.298	9	5.406	9	1.262	9	782	120	209	Nearshore waters	Theragra chalcogramma	Gulf of Alaska	Brodeur R. (1998)	56'50'N	156'00'W	1990	September	1990	September
0.00105	2.12	4.862	9	0.64	9	33.029	9	0.298	9	5.406	9	1.262	9	782	120	209	Nearshore waters	Theragra chalcogramma	Gulf of Alaska	Brodeur R. (1998)	56'50'N	156'00'W	1990	September	1990	September
0.00107	2.12	4.862	9	0.64	9	33.029	9	0.298	9	5.406	9	1.262	9	782	120	209	Nearshore waters	Theragra chalcogramma	Gulf of Alaska	Brodeur R. (1998)	56'50'N	156'00'W	1990	September	1990	September
0.00125	2.12	4.862	9	0.64	9	33.029	9	0.298	9	5.406	9	1.262	9	782	120	209	Nearshore waters	Theragra chalcogramma	Gulf of Alaska	Brodeur R. (1998)	56'50'N	156'00'W	1990	September	1990	September
0.00143	2.12	4.862	9	0.64	9	33.029	9	0.298	9	5.406	9	1.262	9	782	120	209	Nearshore waters	Theragra chalcogramma	Gulf of Alaska	Brodeur R. (1998)	56'50'N	156'00'W	1990	September	1990	September
0.00154	2.12	4.862	9	0.64	9	33.029	9	0.298	9	5.406	9	1.262	9	782	120	209	Nearshore waters	Theragra chalcogramma	Gulf of Alaska	Brodeur R. (1998)	56'50'N	156'00'W	1990	September	1990	September
0.00264	2.12	4.862	9	0.64	9	33.029	9	0.298	9	5.406	9	1.262	9	782	120	209	Nearshore waters	Theragra chalcogramma	Gulf of Alaska	Brodeur R. (1998)	56'50'N	156'00'W	1990	September	1990	September
2.21e-05	1.6	4.862	9	0.64	9	33.029	9	0.298	9	5.406	9	1.262	9	782	120	209	Nearshore waters	Theragra chalcogramma	Gulf of Alaska	Brodeur R. (1998)	56'50'N	156'00'W	1990	September	1990	September
2.21e-05	1.6	4.862	9	0.64	9	33.029	9	0.298	9	5.406	9	1.262	9	782	120	209	Nearshore waters	Theragra chalcogramma	Gulf of Alaska	Brodeur R. (1998)	56'50'N	156'00'W	1990	September	1990	September
2.43e-05	1.6	4.862	9	0.64	9	33.029	9	0.298	9	5.406	9	1.262	9	782	120	209	Nearshore waters	Theragra chalcogramma	Gulf of Alaska	Brodeur R. (1998)	56'50'N	156'00'W	1990	September	1990	September
3.12e-05	1.6	4.862	9	0.64	9	33.029	9	0.298	9	5.406	9	1.262	9	782	120	209	Nearshore waters	Theragra chalcogramma	Gulf of Alaska	Brodeur R. (1998)	56'50'N	156'00'W	1990	September	1990	September
3.39e-05	1.6	4.862	9	0.64	9	33.029	9	0.298	9	5.406	9	1.262	9	782	120	209	Nearshore waters	Theragra chalcogramma	Gulf of Alaska	Brodeur R. (1998)	56'50'N	156'00'W	1990	September	1990	September
0.00118	1.6	4.862	9	0.64	9	33.029	9	0.298	9	5.406	9	1.262	9	782	120	209	Nearshore waters	Theragra chalcogramma	Gulf of Alaska	Brodeur R. (1998)	56'50'N	156'00'W	1990	September	1990	September
0.000408	1.6	4.862	9	0.64	9	33.029	9	0.298	9	5.406	9	1.262	9	782	120	209	Nearshore waters	Theragra chalcogramma	Gulf of Alaska	Brodeur R. (1998)	56'50'N	156'00'W	1990	September	1990	September
0.000467	1.6	4.862	9	0.64	9	33.029	9	0.298	9	5.406	9	1.262	9	782	120	209	Nearshore waters	Theragra chalcogramma	Gulf of Alaska	Brodeur R. (1998)	56'50'N	156'00'W	1990	September	1990	September
0.000758	1.6	4.862	9	0.64	9	33.029	9	0.298	9	5.406	9	1.262	9	782	120	209	Nearshore waters	Theragra chalcogramma	Gulf of Alaska	Brodeur R. (1998)	56'50'N	156'00'W	1990	September	1990	September
0.0047	2.02	4.862	9	0.64	9	33.029	9	0.298	9	5.406	9	1.262	9	782	120	209	Nearshore waters	Theragra chalcogramma	Gulf of Alaska	Brodeur R. (1998)	56'50'N	156'00'W	1990	September	1990	September
0.00336	1.54	4.862	9	0.64	9	33.029	9	0.298	9	5.406	9	1.262	9	782	120	209	Nearshore waters	Theragra chalcogramma	Gulf of Alaska	Brodeur R. (1998)	56'50'N	156'00'W	1990	September	1990	September
0.01	2	4.862	9	0.64	9	33.029	9	0.298	9	5.406	9	1.262	9	782	120	209	Nearshore waters	Theragra chalcogramma	Gulf of Alaska	Brodeur R. (1998)	56'50'N	156'00'W	1990	September	1990	September
0.0292	2	4.862	9	0.64	9	33.029	9	0.298	9	5.406	9	1.262	9	782	120	209	Nearshore waters	Theragra chalcogramma	Gulf of Alaska	Brodeur R. (1998)	56'50'N	156'00'W	1990	September	1990	September
0.000427	2.14	4.862	9	0.64	9	33.029	9	0.298	9	5.406	9	1.262	9	782	120	209	Nearshore waters	Theragra chalcogramma	Gulf of Alaska	Brodeur R. (1998)	56'50'N	156'00'W	1990	September	1990	September
0.000597	2.28	4.862	9	0.64	9	33.029	9	0.298	9	5.406	9	1.262	9	782	120	209	Nearshore waters	Theragra chalcogramma	Gulf of Alaska	Brodeur R. (1998)	56'50'N	156'00'W	1990	September	1990	September
0.0308	2.28	4.862	9	0.64	9	33.029	9	0.298	9	5.406	9	1.262	9	782	120	209	Nearshore waters	Theragra chalcogramma	Gulf of Alaska	Brodeur R. (1998)	56'50'N	156'00'W	1990	September	1990	September
7.29e-05	2.73	4.862	9	0.64	9	33.029	9	0.298	9	5.406	9	1.262	9	782	120	209	Nearshore waters	Theragra chalcogramma	Gulf of Alaska	Brodeur R. (1998)	56'50'N	156'00'W	1990	September	1990	September
3.51	61700	5.599	8	1.108	8	33.064	8	0.246	8	6.216	8	0.753	8	1076	110	108	shelf	Thunnus thynnus	Jeffreys Ledge Gulf of Maine New England	Chase B.C. (2002)	42'80'N	70'10'W	1988	July	1992	Octorber
3.51	61700	5.599	8	1.108	8	33.064	8	0.246	8	6.216	8	0.753	8	1076	110	108	shelf	Thunnus thynnus	Jeffreys Ledge Gulf of Maine New England	Chase B.C. (2002)	42'80'N	70'10'W	1988	July	1992	Octorber
3.51	61700	5.599	8	1.108	8	33.064	8	0.246	8	6.216	8	0.753	8	1076	110	108	shelf	Thunnus thynnus	Jeffreys Ledge Gulf of Maine New England	Chase B.C. (2002)	42'80'N	70'10'W	1988	July	1992	Octorber
4.63	61700	5.599	8	1.108	8	33.064	8	0.246	8	6.216	8	0.753	8	1076	110	108	shelf	Thunnus thynnus	Jeffreys Ledge Gulf of Maine New England	Chase B.C. (2002)	42'80'N	70'10'W	1988	July	1992	Octorber
4.63	61700	5.599	8	1.108	8	33.064	8	0.246	8	6.216	8	0.753	8	1076	110	108	shelf	Thunnus thynnus	Jeffreys Ledge Gulf of Maine New England	Chase B.C. (2002)	42'80'N	70'10'W	1988	July	1992	Octorber
4.63	61700	5.599	8	1.108	8	33.064	8	0.246	8	6.216	8	0.753	8	1076	110	108	shelf	Thunnus thynnus	Jeffreys Ledge Gulf of Maine New England	Chase B.C. (2002)	42'80'N	70'10'W	1988	July	1992	Octorber
4.63	61700	5.599	8	1.108	8	33.064	8	0.246	8	6.216	8	0.753	8	1076	110	108	shelf	Thunnus thynnus	Jeffreys Ledge Gulf of Maine New England	Chase B.C. (2002)	42'80'N	70'10'W	1988	July	1992	Octorber
4.63	61700	5.599	8	1.108	8	33.064	8	0.246	8	6.216	8	0.753	8	1076	110	108	shelf	Thunnus thynnus	Jeffreys Ledge Gulf of Maine New England	Chase B.C. (2002)	42'80'N	70'10'W	1988	July	1992	Octorber
4.63	61700	5.599	8	1.108	8	33.064	8	0.246	8	6.216	8	0.753	8	1076	110	108	shelf	Thunnus thynnus	Jeffreys Ledge Gulf of Maine New England	Chase B.C. (2002)	42'80'N	70'10'W	1988	July	1992	Octorber
5.97	61700	5.599	8	1.108	8	33.064	8	0.246	8	6.216	8	0.753	8	1076	110	108	shelf	Thunnus thynnus	Jeffreys Ledge Gulf of Maine New England	Chase B.C. (2002)	42'80'N	70'10'W	1988	July	1992	Octorber
5.97	61700	5.599	8	1.108	8	33.064	8	0.246	8	6.216	8	0.753	8	1076	110	108	shelf	Thunnus thynnus	Jeffreys Ledge Gulf of Maine New England	Chase B.C. (2002)	42'80'N	70'10'W	1988	July	1992	Octorber
5.97	61700	5.599	8	1.108	8	33.064	8	0.246	8	6.216	8	0.753	8	1076	110	108	shelf	Thunnus thynnus	Jeffreys Ledge Gulf of Maine New England	Chase B.C. (2002)	42'80'N	70'10'W	1988	July	1992	Octorber
5.97	61700	5.599	8	1.108	8	33.064	8	0.246	8	6.216	8	0.753	8	1076	110	108	shelf	Thunnus thynnus	Jeffreys Ledge Gulf of Maine New England	Chase B.C. (2002)	42'80'N	70'10'W	1988	July	1992	Octorber
5.97	61700	5.599	8	1.108	8	33.064	8	0.246	8	6.216	8	0.753	8	1076	110	108	shelf	Thunnus thynnus	Jeffreys Ledge Gulf of Maine New England	Chase B.C. (2002)	42'80'N	70'10'W	1988	July	1992	Octorber
5.97	61700	5.599	8	1.108	8	33.064	8	0.246	8	6.216	8	0.753	8	1076	110	108	shelf	Thunnus thynnus	Jeffreys Ledge Gulf of Maine New England	Chase B.C. (2002)	42'80'N	70'10'W	1988	July	1992	Octorber
5.97	61700	5.599	8	1.108	8	33.064	8	0.246	8	6.216	8	0.753	8	1076	110	108	shelf	Thunnus thynnus	Jeffreys Ledge Gulf of Maine New England	Chase B.C. (2002)	42'80'N	70'10'W	1988	July	1992	Octorber
7.56	61700	5.599	8	1.108	8	33.064	8	0.246	8	6.216	8	0.753	8	1076	110	108	shelf	Thunnus thynnus	Jeffreys Ledge Gulf of Maine New England	Chase B.C. (2002)	42'80'N	70'10'W	1988	July	1992	Octorber
7.56	61700	5.599	8	1.108	8	33.064	8	0.246	8	6.216	8	0.753	8	1076	110	108	shelf	Thunnus thynnus	Jeffreys Ledge Gulf of Maine New England	Chase B.C. (2002)	42'80'N	70'10'W	1988	July	1992	Octorber
7.56	61700	5.599	8	1.108	8	33.064	8	0.246	8	6.216	8	0.753	8	1076	110	108	shelf	Thunnus thynnus	Jeffreys Ledge Gulf of Maine New England	Chase B.C. (2002)	42'80'N	70'10'W	1988	July	1992	Octorber
1.85	85100	5.599	8	1.108	8	33.064	8	0.246	8	6.216	8	0.753	8	1076	110	108	shelf	Thunnus thynnus	Jeffreys Ledge Gulf of Maine New England	Chase B.C. (2002)	42'80'N	70'10'W	1988	July	1992	Octorber
2.59	85100	5.599	8	1.108	8	33.064	8	0.246	8	6.216	8	0.753	8	1076	110	108	shelf	Thunnus thynnus	Jeffreys Ledge Gulf of Maine New England	Chase B.C. (2002)	42'80'N	70'10'W	1988	July	1992	Octorber
2.59	85100	5.599	8	1.108	8	33.064	8	0.246	8	6.216	8	0.753	8	1076	110	108	shelf	Thunnus thynnus	Jeffreys Ledge Gulf of Maine New England	Chase B.C. (2002)	42'80'N	70'10'W	1988	July	1992	Octorber
2.59	85100	5.599	8	1.108	8	33.064	8	0.246	8	6.216	8	0.753	8	1076	110	108	shelf	Thunnus thynnus	Jeffreys Ledge Gulf of Maine New England	Chase B.C. (2002)	42'80'N	70'10'W	1988	July	1992	Octorber
2.59	85100	5.599	8	1.108	8	33.064	8	0.246	8	6.216	8	0.753	8	1076	110	108	shelf	Thunnus thynnus	Jeffreys Ledge Gulf of Maine New England	Chase B.C. (2002)	42'80'N	70'10'W	1988	July	1992	Octorber
2.59	85100	5.599	8	1.108	8	33.064	8	0.246	8	6.216	8	0.753	8	1076	110	108	shelf	Thunnus thynnus	Jeffreys Ledge Gulf of Maine New England	Chase B.C. (2002)	42'80'N	70'10'W	1988	July	1992	Octorber
3.51	85100	5.599	8	1.108	8	33.064	8	0.246	8	6.216	8	0.753	8	1076	110	108	shelf	Thunnus thynnus	Jeffreys Ledge Gulf of Maine New England	Chase B.C. (2002)	42'80'N	70'10'W	1988	July	1992	Octorber
3.51	85100	5.599	8	1.108	8	33.064	8	0.246	8	6.216	8	0.753	8	1076	110	108	shelf	Thunnus thynnus	Jeffreys Ledge Gulf of Maine New England	Chase B.C. (2002)	42'80'N	70'10'W	1988	July	1992	Octorber
3.51	85100	5.599	8	1.108	8	33.064	8	0.246	8	6.216	8	0.753	8	1076	110	108	shelf	Thunnus thynnus	Jeffreys Ledge Gulf of Maine New England	Chase B.C. (2002)	42'80'N	70'10'W	1988	July	1992	Octorber
3.51	85100	5.599	8	1.108	8	33.064	8	0.246	8	6.216	8	0.753	8	1076	110	108	shelf	Thunnus thynnus	Jeffreys Ledge Gulf of Maine New England	Chase B.C. (2002)	42'80'N	70'10'W	1988	July	1992	Octorber
4.63	85100	5.599	8	1.108	8	33.064	8	0.246	8	6.216	8	0.753	8	1076	110	108	shelf	Thunnus thynnus	Jeffreys Ledge Gulf of Maine New England	Chase B.C. (2002)	42'80'N	70'10'W	1988	July	1992	Octorber
4.63	85100	5.599	8	1.108	8	33.064	8	0.246	8	6.216	8	0.753	8	1076	110	108	shelf	Thunnus thynnus	Jeffreys Ledge Gulf of Maine New England	Chase B.C. (2002)	42'80'N	70'10'W	1988	July	1992	Octorber
4.63	85100	5.599	8	1.108	8	33.064	8	0.246	8	6.216	8	0.753	8	1076	110	108	shelf	Thunnus thynnus	Jeffreys Ledge Gulf of Maine New England	Chase B.C. (2002)	42'80'N	70'10'W	1988	July	1992	Octorber
5.97	85100	5.599	8	1.108	8	33.064	8	0.246	8	6.216	8	0.753	8	1076	110	108	shelf	Thunnus thynnus	Jeffreys Ledge Gulf of Maine New England	Chase B.C. (2002)	42'80'N	70'10'W	1988	July	1992	Octorber
5.97	85100	5.599	8	1.108	8	33.064	8	0.246	8	6.216	8	0.753	8	1076	110	108	shelf	Thunnus thynnus	Jeffreys Ledge Gulf of Maine New England	Chase B.C. (2002)	42'80'N	70'10'W	1988	July	1992	Octorber
5.97	85100	5.599	8	1.108	8	33.064	8	0.246	8	6.216	8	0.753	8	1076	110	108	shelf	Thunnus thynnus	Jeffreys Ledge Gulf of Maine New England	Chase B.C. (2002)	42'80'N	70'10'W	1988	July	1992	Octorber
5.97	85100	5.599	8	1.108	8	33.064	8	0.246	8	6.216	8	0.753	8	1076	110	108	shelf	Thunnus thynnus	Jeffreys Ledge Gulf of Maine New England	Chase B.C. (2002)	42'80'N	70'10'W	1988	July	1992	Octorber
5.97	85100	5.599	8	1.108	8	33.064	8	0.246	8	6.216	8	0.753	8	1076	110	108	shelf	Thunnus thynnus	Jeffreys Ledge Gulf of Maine New England	Chase B.C. (2002)	42'80'N	70'10'W	1988	July	1992	Octorber
5.97	85100	5.599	8	1.108	8	33.064	8	0.246	8	6.216	8	0.753	8	1076	110	108	shelf	Thunnus thynnus	Jeffreys Ledge Gulf of Maine New England	Chase B.C. (2002)	42'80'N	70'10'W	1988	July	1992	Octorber
7.56	85100	5.599	8	1.108	8	33.064	8	0.246	8	6.216	8	0.753	8	1076	110	108	shelf	Thunnus thynnus	Jeffreys Ledge Gulf of Maine New England	Chase B.C. (2002)	42'80'N	70'10'W	1988	July	1992	Octorber
7.56	85100	5.599	8	1.108	8	33.064	8	0.246	8	6.216	8	0.753	8	1076	110	108	shelf	Thunnus thynnus	Jeffreys Ledge Gulf of Maine New England	Chase B.C. (2002)	42'80'N	70'10'W	1988	July	1992	Octorber
7.56	85100	5.599	8	1.108	8	33.064	8	0.246	8	6.216	8	0.753	8	1076	110	108	shelf	Thunnus thynnus	Jeffreys Ledge Gulf of Maine New England	Chase B.C. (2002)	42'80'N	70'10'W	1988	July	1992	Octorber
9.41	85100	5.599	8	1.108	8	33.064	8	0.246	8	6.216	8	0.753	8	1076	110	108	shelf	Thunnus thynnus	Jeffreys Ledge Gulf of Maine New England	Chase B.C. (2002)	42'80'N	70'10'W	1988	July	1992	Octorber
9.41	85100	5.599	8	1.108	8	33.064	8	0.246	8	6.216	8	0.753	8	1076	110	108	shelf	Thunnus thynnus	Jeffreys Ledge Gulf of Maine New England	Chase B.C. (2002)	42'80'N	70'10'W	1988	July	1992	Octorber
145	104000	5.599	8	1.108	8	33.064	8	0.246	8	6.216	8	0.753	8	1076	110	108	shelf	Thunnus thynnus	Jeffreys Ledge Gulf of Maine New England	Chase B.C. (2002)	42'80'N	70'10'W	1988	July	1992	Octorber
185	104000	5.599	8	1.108	8	33.064	8	0.246	8	6.216	8	0.753	8	1076	110	108	shelf	Thunnus thynnus	Jeffreys Ledge Gulf of Maine New England	Chase B.C. (2002)	42'80'N	70'10'W	1988	July	1992	Octorber
185	104000	5.599	8	1.108	8	33.064	8	0.246	8	6.216	8	0.753	8	1076	110	108	shelf	Thunnus thynnus	Jeffreys Ledge Gulf of Maine New England	Chase B.C. (2002)	42'80'N	70'10'W	1988	July	1992	Octorber
208	104000	5.599	8	1.108	8	33.064	8	0.246	8	6.216	8	0.753	8	1076	110	108	shelf	Thunnus thynnus	Jeffreys Ledge Gulf of Maine New England	Chase B.C. (2002)	42'80'N	70'10'W	1988	July	1992	Octorber
208	104000	5.599	8	1.108	8	33.064	8	0.246	8	6.216	8	0.753	8	1076	110	108	shelf	Thunnus thynnus	Jeffreys Ledge Gulf of Maine New England	Chase B.C. (2002)	42'80'N	70'10'W	1988	July	1992	Octorber
111	335000	5.599	8	1.108	8	33.064	8	0.246	8	6.216	8	0.753	8	1076	110	108	shelf	Thunnus thynnus	Jeffreys Ledge Gulf of Maine New England	Chase B.C. (2002)	42'80'N	70'10'W	1988	July	1992	Octorber
111	335000	5.599	8	1.108	8	33.064	8	0.246	8	6.216	8	0.753	8	1076	110	108	shelf	Thunnus thynnus	Jeffreys Ledge Gulf of Maine New England	Chase B.C. (2002)	42'80'N	70'10'W	1988	July	1992	Octorber
127	335000	5.599	8	1.108	8	33.064	8	0.246	8	6.216	8	0.753	8	1076	110	108	shelf	Thunnus thynnus	Jeffreys Ledge Gulf of Maine New England	Chase B.C. (2002)	42'80'N	70'10'W	1988	July	1992	Octorber
127	335000	5.599	8	1.108	8	33.064	8	0.246	8	6.216	8	0.753	8	1076	110	108	shelf	Thunnus thynnus	Jeffreys Ledge Gulf of Maine New England	Chase B.C. (2002)	42'80'N	70'10'W	1988	July	1992	Octorber
127	335000	5.599	8	1.108	8	33.064	8	0.246	8	6.216	8	0.753	8	1076	110	108	shelf	Thunnus thynnus	Jeffreys Ledge Gulf of Maine New England	Chase B.C. (2002)	42'80'N	70'10'W	1988	July	1992	Octorber
145	335000	5.599	8	1.108	8	33.064	8	0.246	8	6.216	8	0.753	8	1076	110	108	shelf	Thunnus thynnus	Jeffreys Ledge Gulf of Maine New England	Chase B.C. (2002)	42'80'N	70'10'W	1988	July	1992	Octorber
145	335000	5.599	8	1.108	8	33.064	8	0.246	8	6.216	8	0.753	8	1076	110	108	shelf	Thunnus thynnus	Jeffreys Ledge Gulf of Maine New England	Chase B.C. (2002)	42'80'N	70'10'W	1988	July	1992	Octorber
145	335000	5.599	8	1.108	8	33.064	8	0.246	8	6.216	8	0.753	8	1076	110	108	shelf	Thunnus thynnus	Jeffreys Ledge Gulf of Maine New England	Chase B.C. (2002)	42'80'N	70'10'W	1988	July	1992	Octorber
145	335000	5.599	8	1.108	8	33.064	8	0.246	8	6.216	8	0.753	8	1076	110	108	shelf	Thunnus thynnus	Jeffreys Ledge Gulf of Maine New England	Chase B.C. (2002)	42'80'N	70'10'W	1988	July	1992	Octorber
164	335000	5.599	8	1.108	8	33.064	8	0.246	8	6.216	8	0.753	8	1076	110	108	shelf	Thunnus thynnus	Jeffreys Ledge Gulf of Maine New England	Chase B.C. (2002)	42'80'N	70'10'W	1988	July	1992	Octorber
18.8	184000	5.599	8	1.108	8	33.064	8	0.246	8	6.216	8	0.753	8	1076	110	108	shelf	Thunnus thynnus	Jeffreys Ledge Gulf of Maine New England	Chase B.C. (2002)	42'80'N	70'10'W	1988	July	1992	Octorber
0.0194	92500	5.858	-2	1.497	-2	32.903	-2	0.316	-2	6.535	-2	0.722	-2	1002	98	63	shelf	Thunnus thynnus	Stellwagen Bank Gulf of Maine New England	Chase B.C. (2002)	42'40'N	70'15'W	1988	July	1992	Octorber
96.2	71500	5.599	8	1.108	8	33.064	8	0.246	8	6.216	8	0.753	8	1076	110	108	shelf	Thunnus thynnus	Jeffreys Ledge Gulf of Maine New England	Chase B.C. (2002)	42'80'N	70'10'W	1988	July	1992	Octorber
127	71500	5.599	8	1.108	8	33.064	8	0.246	8	6.216	8	0.753	8	1076	110	108	shelf	Thunnus thynnus	Jeffreys Ledge Gulf of Maine New England	Chase B.C. (2002)	42'80'N	70'10'W	1988	July	1992	Octorber
83	56000	5.599	8	1.108	8	33.064	8	0.246	8	6.216	8	0.753	8	1076	110	108	shelf	Thunnus thynnus	Jeffreys Ledge Gulf of Maine New England	Chase B.C. (2002)	42'80'N	70'10'W	1988	July	1992	Octorber
96.2	56000	5.599	8	1.108	8	33.064	8	0.246	8	6.216	8	0.753	8	1076	110	108	shelf	Thunnus thynnus	Jeffreys Ledge Gulf of Maine New England	Chase B.C. (2002)	42'80'N	70'10'W	1988	July	1992	Octorber
111	56000	5.599	8	1.108	8	33.064	8	0.246	8	6.216	8	0.753	8	1076	110	108	shelf	Thunnus thynnus	Jeffreys Ledge Gulf of Maine New England	Chase B.C. (2002)	42'80'N	70'10'W	1988	July	1992	Octorber
111	56000	5.599	8	1.108	8	33.064	8	0.246	8	6.216	8	0.753	8	1076	110	108	shelf	Thunnus thynnus	Jeffreys Ledge Gulf of Maine New England	Chase B.C. (2002)	42'80'N	70'10'W	1988	July	1992	Octorber
111	56000	5.599	8	1.108	8	33.064	8	0.246	8	6.216	8	0.753	8	1076	110	108	shelf	Thunnus thynnus	Jeffreys Ledge Gulf of Maine New England	Chase B.C. (2002)	42'80'N	70'10'W	1988	July	1992	Octorber
127	56000	5.599	8	1.108	8	33.064	8	0.246	8	6.216	8	0.753	8	1076	110	108	shelf	Thunnus thynnus	Jeffreys Ledge Gulf of Maine New England	Chase B.C. (2002)	42'80'N	70'10'W	1988	July	1992	Octorber
259	28400	5.599	8	1.108	8	33.064	8	0.246	8	6.216	8	0.753	8	1076	110	108	shelf	Thunnus thynnus	Jeffreys Ledge Gulf of Maine New England	Chase B.C. (2002)	42'80'N	70'10'W	1988	July	1992	Octorber
111	146000	5.599	8	1.108	8	33.064	8	0.246	8	6.216	8	0.753	8	1076	110	108	shelf	Thunnus thynnus	Jeffreys Ledge Gulf of Maine New England	Chase B.C. (2002)	42'80'N	70'10'W	1988	July	1992	Octorber
111	146000	5.599	8	1.108	8	33.064	8	0.246	8	6.216	8	0.753	8	1076	110	108	shelf	Thunnus thynnus	Jeffreys Ledge Gulf of Maine New England	Chase B.C. (2002)	42'80'N	70'10'W	1988	July	1992	Octorber
111	146000	5.599	8	1.108	8	33.064	8	0.246	8	6.216	8	0.753	8	1076	110	108	shelf	Thunnus thynnus	Jeffreys Ledge Gulf of Maine New England	Chase B.C. (2002)	42'80'N	70'10'W	1988	July	1992	Octorber
127	146000	5.599	8	1.108	8	33.064	8	0.246	8	6.216	8	0.753	8	1076	110	108	shelf	Thunnus thynnus	Jeffreys Ledge Gulf of Maine New England	Chase B.C. (2002)	42'80'N	70'10'W	1988	July	1992	Octorber
127	146000	5.599	8	1.108	8	33.064	8	0.246	8	6.216	8	0.753	8	1076	110	108	shelf	Thunnus thynnus	Jeffreys Ledge Gulf of Maine New England	Chase B.C. (2002)	42'80'N	70'10'W	1988	July	1992	Octorber
127	146000	5.599	8	1.108	8	33.064	8	0.246	8	6.216	8	0.753	8	1076	110	108	shelf	Thunnus thynnus	Jeffreys Ledge Gulf of Maine New England	Chase B.C. (2002)	42'80'N	70'10'W	1988	July	1992	Octorber
127	146000	5.599	8	1.108	8	33.064	8	0.246	8	6.216	8	0.753	8	1076	110	108	shelf	Thunnus thynnus	Jeffreys Ledge Gulf of Maine New England	Chase B.C. (2002)	42'80'N	70'10'W	1988	July	1992	Octorber
145	146000	5.599	8	1.108	8	33.064	8	0.246	8	6.216	8	0.753	8	1076	110	108	shelf	Thunnus thynnus	Jeffreys Ledge Gulf of Maine New England	Chase B.C. (2002)	42'80'N	70'10'W	1988	July	1992	Octorber
145	146000	5.599	8	1.108	8	33.064	8	0.246	8	6.216	8	0.753	8	1076	110	108	shelf	Thunnus thynnus	Jeffreys Ledge Gulf of Maine New England	Chase B.C. (2002)	42'80'N	70'10'W	1988	July	1992	Octorber
145	146000	5.599	8	1.108	8	33.064	8	0.246	8	6.216	8	0.753	8	1076	110	108	shelf	Thunnus thynnus	Jeffreys Ledge Gulf of Maine New England	Chase B.C. (2002)	42'80'N	70'10'W	1988	July	1992	Octorber
145	146000	5.599	8	1.108	8	33.064	8	0.246	8	6.216	8	0.753	8	1076	110	108	shelf	Thunnus thynnus	Jeffreys Ledge Gulf of Maine New England	Chase B.C. (2002)	42'80'N	70'10'W	1988	July	1992	Octorber
164	146000	5.599	8	1.108	8	33.064	8	0.246	8	6.216	8	0.753	8	1076	110	108	shelf	Thunnus thynnus	Jeffreys Ledge Gulf of Maine New England	Chase B.C. (2002)	42'80'N	70'10'W	1988	July	1992	Octorber
164	146000	5.599	8	1.108	8	33.064	8	0.246	8	6.216	8	0.753	8	1076	110	108	shelf	Thunnus thynnus	Jeffreys Ledge Gulf of Maine New England	Chase B.C. (2002)	42'80'N	70'10'W	1988	July	1992	Octorber
185	146000	5.599	8	1.108	8	33.064	8	0.246	8	6.216	8	0.753	8	1076	110	108	shelf	Thunnus thynnus	Jeffreys Ledge Gulf of Maine New England	Chase B.C. (2002)	42'80'N	70'10'W	1988	July	1992	Octorber
185	146000	5.599	8	1.108	8	33.064	8	0.246	8	6.216	8	0.753	8	1076	110	108	shelf	Thunnus thynnus	Jeffreys Ledge Gulf of Maine New England	Chase B.C. (2002)	42'80'N	70'10'W	1988	July	1992	Octorber
185	146000	5.599	8	1.108	8	33.064	8	0.246	8	6.216	8	0.753	8	1076	110	108	shelf	Thunnus thynnus	Jeffreys Ledge Gulf of Maine New England	Chase B.C. (2002)	42'80'N	70'10'W	1988	July	1992	Octorber
185	146000	5.599	8	1.108	8	33.064	8	0.246	8	6.216	8	0.753	8	1076	110	108	shelf	Thunnus thynnus	Jeffreys Ledge Gulf of Maine New England	Chase B.C. (2002)	42'80'N	70'10'W	1988	July	1992	Octorber
208	146000	5.599	8	1.108	8	33.064	8	0.246	8	6.216	8	0.753	8	1076	110	108	shelf	Thunnus thynnus	Jeffreys Ledge Gulf of Maine New England	Chase B.C. (2002)	42'80'N	70'10'W	1988	July	1992	Octorber
208	146000	5.599	8	1.108	8	33.064	8	0.246	8	6.216	8	0.753	8	1076	110	108	shelf	Thunnus thynnus	Jeffreys Ledge Gulf of Maine New England	Chase B.C. (2002)	42'80'N	70'10'W	1988	July	1992	Octorber
0.161	155000	5.599	8	1.108	8	33.064	8	0.246	8	6.216	8	0.753	8	1076	110	108	shelf	Thunnus thynnus	Jeffreys Ledge Gulf of Maine New England	Chase B.C. (2002)	42'80'N	70'10'W	1988	July	1992	Octorber
313	157000	5.599	8	1.108	8	33.064	8	0.246	8	6.216	8	0.753	8	1076	110	108	shelf	Thunnus thynnus	Jeffreys Ledge Gulf of Maine New England	Chase B.C. (2002)	42'80'N	70'10'W	1988	July	1992	Octorber
164	136000	5.599	8	1.108	8	33.064	8	0.246	8	6.216	8	0.753	8	1076	110	108	shelf	Thunnus thynnus	Jeffreys Ledge Gulf of Maine New England	Chase B.C. (2002)	42'80'N	70'10'W	1988	July	1992	Octorber
185	136000	5.599	8	1.108	8	33.064	8	0.246	8	6.216	8	0.753	8	1076	110	108	shelf	Thunnus thynnus	Jeffreys Ledge Gulf of Maine New England	Chase B.C. (2002)	42'80'N	70'10'W	1988	July	1992	Octorber
185	136000	5.599	8	1.108	8	33.064	8	0.246	8	6.216	8	0.753	8	1076	110	108	shelf	Thunnus thynnus	Jeffreys Ledge Gulf of Maine New England	Chase B.C. (2002)	42'80'N	70'10'W	1988	July	1992	Octorber
185	136000	5.599	8	1.108	8	33.064	8	0.246	8	6.216	8	0.753	8	1076	110	108	shelf	Thunnus thynnus	Jeffreys Ledge Gulf of Maine New England	Chase B.C. (2002)	42'80'N	70'10'W	1988	July	1992	Octorber
208	136000	5.599	8	1.108	8	33.064	8	0.246	8	6.216	8	0.753	8	1076	110	108	shelf	Thunnus thynnus	Jeffreys Ledge Gulf of Maine New England	Chase B.C. (2002)	42'80'N	70'10'W	1988	July	1992	Octorber
208	136000	5.599	8	1.108	8	33.064	8	0.246	8	6.216	8	0.753	8	1076	110	108	shelf	Thunnus thynnus	Jeffreys Ledge Gulf of Maine New England	Chase B.C. (2002)	42'80'N	70'10'W	1988	July	1992	Octorber
288	136000	5.599	8	1.108	8	33.064	8	0.246	8	6.216	8	0.753	8	1076	110	108	shelf	Thunnus thynnus	Jeffreys Ledge Gulf of Maine New England	Chase B.C. (2002)	42'80'N	70'10'W	1988	July	1992	Octorber
185	132000	5.599	8	1.108	8	33.064	8	0.246	8	6.216	8	0.753	8	1076	110	108	shelf	Thunnus thynnus	Jeffreys Ledge Gulf of Maine New England	Chase B.C. (2002)	42'80'N	70'10'W	1988	July	1992	Octorber
83	175000	5.599	8	1.108	8	33.064	8	0.246	8	6.216	8	0.753	8	1076	110	108	shelf	Thunnus thynnus	Jeffreys Ledge Gulf of Maine New England	Chase B.C. (2002)	42'80'N	70'10'W	1988	July	1992	Octorber
96.2	175000	5.599	8	1.108	8	33.064	8	0.246	8	6.216	8	0.753	8	1076	110	108	shelf	Thunnus thynnus	Jeffreys Ledge Gulf of Maine New England	Chase B.C. (2002)	42'80'N	70'10'W	1988	July	1992	Octorber
111	175000	5.599	8	1.108	8	33.064	8	0.246	8	6.216	8	0.753	8	1076	110	108	shelf	Thunnus thynnus	Jeffreys Ledge Gulf of Maine New England	Chase B.C. (2002)	42'80'N	70'10'W	1988	July	1992	Octorber
111	175000	5.599	8	1.108	8	33.064	8	0.246	8	6.216	8	0.753	8	1076	110	108	shelf	Thunnus thynnus	Jeffreys Ledge Gulf of Maine New England	Chase B.C. (2002)	42'80'N	70'10'W	1988	July	1992	Octorber
111	175000	5.599	8	1.108	8	33.064	8	0.246	8	6.216	8	0.753	8	1076	110	108	shelf	Thunnus thynnus	Jeffreys Ledge Gulf of Maine New England	Chase B.C. (2002)	42'80'N	70'10'W	1988	July	1992	Octorber
111	175000	5.599	8	1.108	8	33.064	8	0.246	8	6.216	8	0.753	8	1076	110	108	shelf	Thunnus thynnus	Jeffreys Ledge Gulf of Maine New England	Chase B.C. (2002)	42'80'N	70'10'W	1988	July	1992	Octorber
127	175000	5.599	8	1.108	8	33.064	8	0.246	8	6.216	8	0.753	8	1076	110	108	shelf	Thunnus thynnus	Jeffreys Ledge Gulf of Maine New England	Chase B.C. (2002)	42'80'N	70'10'W	1988	July	1992	Octorber
145	175000	5.599	8	1.108	8	33.064	8	0.246	8	6.216	8	0.753	8	1076	110	108	shelf	Thunnus thynnus	Jeffreys Ledge Gulf of Maine New England	Chase B.C. (2002)	42'80'N	70'10'W	1988	July	1992	Octorber
145	175000	5.599	8	1.108	8	33.064	8	0.246	8	6.216	8	0.753	8	1076	110	108	shelf	Thunnus thynnus	Jeffreys Ledge Gulf of Maine New England	Chase B.C. (2002)	42'80'N	70'10'W	1988	July	1992	Octorber
145	175000	5.599	8	1.108	8	33.064	8	0.246	8	6.216	8	0.753	8	1076	110	108	shelf	Thunnus thynnus	Jeffreys Ledge Gulf of Maine New England	Chase B.C. (2002)	42'80'N	70'10'W	1988	July	1992	Octorber
164	175000	5.599	8	1.108	8	33.064	8	0.246	8	6.216	8	0.753	8	1076	110	108	shelf	Thunnus thynnus	Jeffreys Ledge Gulf of Maine New England	Chase B.C. (2002)	42'80'N	70'10'W	1988	July	1992	Octorber
164	175000	5.599	8	1.108	8	33.064	8	0.246	8	6.216	8	0.753	8	1076	110	108	shelf	Thunnus thynnus	Jeffreys Ledge Gulf of Maine New England	Chase B.C. (2002)	42'80'N	70'10'W	1988	July	1992	Octorber
164	175000	5.599	8	1.108	8	33.064	8	0.246	8	6.216	8	0.753	8	1076	110	108	shelf	Thunnus thynnus	Jeffreys Ledge Gulf of Maine New England	Chase B.C. (2002)	42'80'N	70'10'W	1988	July	1992	Octorber
185	175000	5.599	8	1.108	8	33.064	8	0.246	8	6.216	8	0.753	8	1076	110	108	shelf	Thunnus thynnus	Jeffreys Ledge Gulf of Maine New England	Chase B.C. (2002)	42'80'N	70'10'W	1988	July	1992	Octorber
185	175000	5.599	8	1.108	8	33.064	8	0.246	8	6.216	8	0.753	8	1076	110	108	shelf	Thunnus thynnus	Jeffreys Ledge Gulf of Maine New England	Chase B.C. (2002)	42'80'N	70'10'W	1988	July	1992	Octorber
0.13	182000	5.599	8	1.108	8	33.064	8	0.246	8	6.216	8	0.753	8	1076	110	108	shelf	Thunnus thynnus	Jeffreys Ledge Gulf of Maine New England	Chase B.C. (2002)	42'80'N	70'10'W	1988	July	1992	Octorber
145	85100	5.599	8	1.108	8	33.064	8	0.246	8	6.216	8	0.753	8	1076	110	108	shelf	Thunnus thynnus	Jeffreys Ledge Gulf of Maine New England	Chase B.C. (2002)	42'80'N	70'10'W	1988	July	1992	Octorber
164	85100	5.599	8	1.108	8	33.064	8	0.246	8	6.216	8	0.753	8	1076	110	108	shelf	Thunnus thynnus	Jeffreys Ledge Gulf of Maine New England	Chase B.C. (2002)	42'80'N	70'10'W	1988	July	1992	Octorber
164	85100	5.599	8	1.108	8	33.064	8	0.246	8	6.216	8	0.753	8	1076	110	108	shelf	Thunnus thynnus	Jeffreys Ledge Gulf of Maine New England	Chase B.C. (2002)	42'80'N	70'10'W	1988	July	1992	Octorber
232	157000	5.599	8	1.108	8	33.064	8	0.246	8	6.216	8	0.753	8	1076	110	108	shelf	Thunnus thynnus	Jeffreys Ledge Gulf of Maine New England	Chase B.C. (2002)	42'80'N	70'10'W	1988	July	1992	Octorber
96.2	168000	5.599	8	1.108	8	33.064	8	0.246	8	6.216	8	0.753	8	1076	110	108	shelf	Thunnus thynnus	Jeffreys Ledge Gulf of Maine New England	Chase B.C. (2002)	42'80'N	70'10'W	1988	July	1992	Octorber
111	168000	5.599	8	1.108	8	33.064	8	0.246	8	6.216	8	0.753	8	1076	110	108	shelf	Thunnus thynnus	Jeffreys Ledge Gulf of Maine New England	Chase B.C. (2002)	42'80'N	70'10'W	1988	July	1992	Octorber
127	168000	5.599	8	1.108	8	33.064	8	0.246	8	6.216	8	0.753	8	1076	110	108	shelf	Thunnus thynnus	Jeffreys Ledge Gulf of Maine New England	Chase B.C. (2002)	42'80'N	70'10'W	1988	July	1992	Octorber
145	168000	5.599	8	1.108	8	33.064	8	0.246	8	6.216	8	0.753	8	1076	110	108	shelf	Thunnus thynnus	Jeffreys Ledge Gulf of Maine New England	Chase B.C. (2002)	42'80'N	70'10'W	1988	July	1992	Octorber
145	168000	5.599	8	1.108	8	33.064	8	0.246	8	6.216	8	0.753	8	1076	110	108	shelf	Thunnus thynnus	Jeffreys Ledge Gulf of Maine New England	Chase B.C. (2002)	42'80'N	70'10'W	1988	July	1992	Octorber
185	168000	5.599	8	1.108	8	33.064	8	0.246	8	6.216	8	0.753	8	1076	110	108	shelf	Thunnus thynnus	Jeffreys Ledge Gulf of Maine New England	Chase B.C. (2002)	42'80'N	70'10'W	1988	July	1992	Octorber
111	163000	5.599	8	1.108	8	33.064	8	0.246	8	6.216	8	0.753	8	1076	110	108	shelf	Thunnus thynnus	Jeffreys Ledge Gulf of Maine New England	Chase B.C. (2002)	42'80'N	70'10'W	1988	July	1992	Octorber
127	163000	5.599	8	1.108	8	33.064	8	0.246	8	6.216	8	0.753	8	1076	110	108	shelf	Thunnus thynnus	Jeffreys Ledge Gulf of Maine New England	Chase B.C. (2002)	42'80'N	70'10'W	1988	July	1992	Octorber
145	163000	5.599	8	1.108	8	33.064	8	0.246	8	6.216	8	0.753	8	1076	110	108	shelf	Thunnus thynnus	Jeffreys Ledge Gulf of Maine New England	Chase B.C. (2002)	42'80'N	70'10'W	1988	July	1992	Octorber
208	163000	5.599	8	1.108	8	33.064	8	0.246	8	6.216	8	0.753	8	1076	110	108	shelf	Thunnus thynnus	Jeffreys Ledge Gulf of Maine New England	Chase B.C. (2002)	42'80'N	70'10'W	1988	July	1992	Octorber
208	163000	5.599	8	1.108	8	33.064	8	0.246	8	6.216	8	0.753	8	1076	110	108	shelf	Thunnus thynnus	Jeffreys Ledge Gulf of Maine New England	Chase B.C. (2002)	42'80'N	70'10'W	1988	July	1992	Octorber
0.195	168000	5.599	8	1.108	8	33.064	8	0.246	8	6.216	8	0.753	8	1076	110	108	shelf	Thunnus thynnus	Jeffreys Ledge Gulf of Maine New England	Chase B.C. (2002)	42'80'N	70'10'W	1988	July	1992	Octorber
96.2	168000	5.599	8	1.108	8	33.064	8	0.246	8	6.216	8	0.753	8	1076	110	108	shelf	Thunnus thynnus	Jeffreys Ledge Gulf of Maine New England	Chase B.C. (2002)	42'80'N	70'10'W	1988	July	1992	Octorber
127	168000	5.599	8	1.108	8	33.064	8	0.246	8	6.216	8	0.753	8	1076	110	108	shelf	Thunnus thynnus	Jeffreys Ledge Gulf of Maine New England	Chase B.C. (2002)	42'80'N	70'10'W	1988	July	1992	Octorber
145	168000	5.599	8	1.108	8	33.064	8	0.246	8	6.216	8	0.753	8	1076	110	108	shelf	Thunnus thynnus	Jeffreys Ledge Gulf of Maine New England	Chase B.C. (2002)	42'80'N	70'10'W	1988	July	1992	Octorber
0.0194	175000	5.599	8	1.108	8	33.064	8	0.246	8	6.216	8	0.753	8	1076	110	108	shelf	Thunnus thynnus	Jeffreys Ledge Gulf of Maine New England	Chase B.C. (2002)	42'80'N	70'10'W	1988	July	1992	Octorber
0.103	175000	5.599	8	1.108	8	33.064	8	0.246	8	6.216	8	0.753	8	1076	110	108	shelf	Thunnus thynnus	Jeffreys Ledge Gulf of Maine New England	Chase B.C. (2002)	42'80'N	70'10'W	1988	July	1992	Octorber
208	157000	5.599	8	1.108	8	33.064	8	0.246	8	6.216	8	0.753	8	1076	110	108	shelf	Thunnus thynnus	Jeffreys Ledge Gulf of Maine New England	Chase B.C. (2002)	42'80'N	70'10'W	1988	July	1992	Octorber
164	157000	5.599	8	1.108	8	33.064	8	0.246	8	6.216	8	0.753	8	1076	110	108	shelf	Thunnus thynnus	Jeffreys Ledge Gulf of Maine New England	Chase B.C. (2002)	42'80'N	70'10'W	1988	July	1992	Octorber
232	157000	5.599	8	1.108	8	33.064	8	0.246	8	6.216	8	0.753	8	1076	110	108	shelf	Thunnus thynnus	Jeffreys Ledge Gulf of Maine New England	Chase B.C. (2002)	42'80'N	70'10'W	1988	July	1992	Octorber
22.1	163000	5.599	8	1.108	8	33.064	8	0.246	8	6.216	8	0.753	8	1076	110	108	shelf	Thunnus thynnus	Jeffreys Ledge Gulf of Maine New England	Chase B.C. (2002)	42'80'N	70'10'W	1988	July	1992	Octorber
96.2	175000	5.599	8	1.108	8	33.064	8	0.246	8	6.216	8	0.753	8	1076	110	108	shelf	Thunnus thynnus	Jeffreys Ledge Gulf of Maine New England	Chase B.C. (2002)	42'80'N	70'10'W	1988	July	1992	Octorber
111	175000	5.599	8	1.108	8	33.064	8	0.246	8	6.216	8	0.753	8	1076	110	108	shelf	Thunnus thynnus	Jeffreys Ledge Gulf of Maine New England	Chase B.C. (2002)	42'80'N	70'10'W	1988	July	1992	Octorber
127	175000	5.599	8	1.108	8	33.064	8	0.246	8	6.216	8	0.753	8	1076	110	108	shelf	Thunnus thynnus	Jeffreys Ledge Gulf of Maine New England	Chase B.C. (2002)	42'80'N	70'10'W	1988	July	1992	Octorber
96.2	182000	5.599	8	1.108	8	33.064	8	0.246	8	6.216	8	0.753	8	1076	110	108	shelf	Thunnus thynnus	Jeffreys Ledge Gulf of Maine New England	Chase B.C. (2002)	42'80'N	70'10'W	1988	July	1992	Octorber
96.2	182000	5.599	8	1.108	8	33.064	8	0.246	8	6.216	8	0.753	8	1076	110	108	shelf	Thunnus thynnus	Jeffreys Ledge Gulf of Maine New England	Chase B.C. (2002)	42'80'N	70'10'W	1988	July	1992	Octorber
127	182000	5.599	8	1.108	8	33.064	8	0.246	8	6.216	8	0.753	8	1076	110	108	shelf	Thunnus thynnus	Jeffreys Ledge Gulf of Maine New England	Chase B.C. (2002)	42'80'N	70'10'W	1988	July	1992	Octorber
145	182000	5.599	8	1.108	8	33.064	8	0.246	8	6.216	8	0.753	8	1076	110	108	shelf	Thunnus thynnus	Jeffreys Ledge Gulf of Maine New England	Chase B.C. (2002)	42'80'N	70'10'W	1988	July	1992	Octorber
71	204000	5.599	8	1.108	8	33.064	8	0.246	8	6.216	8	0.753	8	1076	110	108	shelf	Thunnus thynnus	Jeffreys Ledge Gulf of Maine New England	Chase B.C. (2002)	42'80'N	70'10'W	1988	July	1992	Octorber
232	132000	5.599	8	1.108	8	33.064	8	0.246	8	6.216	8	0.753	8	1076	110	108	shelf	Thunnus thynnus	Jeffreys Ledge Gulf of Maine New England	Chase B.C. (2002)	42'80'N	70'10'W	1988	July	1992	Octorber
164	126000	5.599	8	1.108	8	33.064	8	0.246	8	6.216	8	0.753	8	1076	110	108	shelf	Thunnus thynnus	Jeffreys Ledge Gulf of Maine New England	Chase B.C. (2002)	42'80'N	70'10'W	1988	July	1992	Octorber
164	126000	5.599	8	1.108	8	33.064	8	0.246	8	6.216	8	0.753	8	1076	110	108	shelf	Thunnus thynnus	Jeffreys Ledge Gulf of Maine New England	Chase B.C. (2002)	42'80'N	70'10'W	1988	July	1992	Octorber
208	126000	5.599	8	1.108	8	33.064	8	0.246	8	6.216	8	0.753	8	1076	110	108	shelf	Thunnus thynnus	Jeffreys Ledge Gulf of Maine New England	Chase B.C. (2002)	42'80'N	70'10'W	1988	July	1992	Octorber
208	126000	5.599	8	1.108	8	33.064	8	0.246	8	6.216	8	0.753	8	1076	110	108	shelf	Thunnus thynnus	Jeffreys Ledge Gulf of Maine New England	Chase B.C. (2002)	42'80'N	70'10'W	1988	July	1992	Octorber
127	182000	5.599	8	1.108	8	33.064	8	0.246	8	6.216	8	0.753	8	1076	110	108	shelf	Thunnus thynnus	Jeffreys Ledge Gulf of Maine New England	Chase B.C. (2002)	42'80'N	70'10'W	1988	July	1992	Octorber
164	182000	5.599	8	1.108	8	33.064	8	0.246	8	6.216	8	0.753	8	1076	110	108	shelf	Thunnus thynnus	Jeffreys Ledge Gulf of Maine New England	Chase B.C. (2002)	42'80'N	70'10'W	1988	July	1992	Octorber
185	182000	5.599	8	1.108	8	33.064	8	0.246	8	6.216	8	0.753	8	1076	110	108	shelf	Thunnus thynnus	Jeffreys Ledge Gulf of Maine New England	Chase B.C. (2002)	42'80'N	70'10'W	1988	July	1992	Octorber
185	182000	5.599	8	1.108	8	33.064	8	0.246	8	6.216	8	0.753	8	1076	110	108	shelf	Thunnus thynnus	Jeffreys Ledge Gulf of Maine New England	Chase B.C. (2002)	42'80'N	70'10'W	1988	July	1992	Octorber
145	206000	5.599	8	1.108	8	33.064	8	0.246	8	6.216	8	0.753	8	1076	110	108	shelf	Thunnus thynnus	Jeffreys Ledge Gulf of Maine New England	Chase B.C. (2002)	42'80'N	70'10'W	1988	July	1992	Octorber
145	206000	5.599	8	1.108	8	33.064	8	0.246	8	6.216	8	0.753	8	1076	110	108	shelf	Thunnus thynnus	Jeffreys Ledge Gulf of Maine New England	Chase B.C. (2002)	42'80'N	70'10'W	1988	July	1992	Octorber
145	206000	5.599	8	1.108	8	33.064	8	0.246	8	6.216	8	0.753	8	1076	110	108	shelf	Thunnus thynnus	Jeffreys Ledge Gulf of Maine New England	Chase B.C. (2002)	42'80'N	70'10'W	1988	July	1992	Octorber
164	206000	5.599	8	1.108	8	33.064	8	0.246	8	6.216	8	0.753	8	1076	110	108	shelf	Thunnus thynnus	Jeffreys Ledge Gulf of Maine New England	Chase B.C. (2002)	42'80'N	70'10'W	1988	July	1992	Octorber
185	206000	5.599	8	1.108	8	33.064	8	0.246	8	6.216	8	0.753	8	1076	110	108	shelf	Thunnus thynnus	Jeffreys Ledge Gulf of Maine New England	Chase B.C. (2002)	42'80'N	70'10'W	1988	July	1992	Octorber
232	206000	5.599	8	1.108	8	33.064	8	0.246	8	6.216	8	0.753	8	1076	110	108	shelf	Thunnus thynnus	Jeffreys Ledge Gulf of Maine New England	Chase B.C. (2002)	42'80'N	70'10'W	1988	July	1992	Octorber
17.6	212000	5.599	8	1.108	8	33.064	8	0.246	8	6.216	8	0.753	8	1076	110	108	shelf	Thunnus thynnus	Jeffreys Ledge Gulf of Maine New England	Chase B.C. (2002)	42'80'N	70'10'W	1988	July	1992	Octorber
127	220000	5.599	8	1.108	8	33.064	8	0.246	8	6.216	8	0.753	8	1076	110	108	shelf	Thunnus thynnus	Jeffreys Ledge Gulf of Maine New England	Chase B.C. (2002)	42'80'N	70'10'W	1988	July	1992	Octorber
83	175000	5.599	8	1.108	8	33.064	8	0.246	8	6.216	8	0.753	8	1076	110	108	shelf	Thunnus thynnus	Jeffreys Ledge Gulf of Maine New England	Chase B.C. (2002)	42'80'N	70'10'W	1988	July	1992	Octorber
96.2	175000	5.599	8	1.108	8	33.064	8	0.246	8	6.216	8	0.753	8	1076	110	108	shelf	Thunnus thynnus	Jeffreys Ledge Gulf of Maine New England	Chase B.C. (2002)	42'80'N	70'10'W	1988	July	1992	Octorber
96.2	175000	5.599	8	1.108	8	33.064	8	0.246	8	6.216	8	0.753	8	1076	110	108	shelf	Thunnus thynnus	Jeffreys Ledge Gulf of Maine New England	Chase B.C. (2002)	42'80'N	70'10'W	1988	July	1992	Octorber
111	175000	5.599	8	1.108	8	33.064	8	0.246	8	6.216	8	0.753	8	1076	110	108	shelf	Thunnus thynnus	Jeffreys Ledge Gulf of Maine New England	Chase B.C. (2002)	42'80'N	70'10'W	1988	July	1992	Octorber
127	175000	5.599	8	1.108	8	33.064	8	0.246	8	6.216	8	0.753	8	1076	110	108	shelf	Thunnus thynnus	Jeffreys Ledge Gulf of Maine New England	Chase B.C. (2002)	42'80'N	70'10'W	1988	July	1992	Octorber
185	175000	5.599	8	1.108	8	33.064	8	0.246	8	6.216	8	0.753	8	1076	110	108	shelf	Thunnus thynnus	Jeffreys Ledge Gulf of Maine New England	Chase B.C. (2002)	42'80'N	70'10'W	1988	July	1992	Octorber
0.13	182000	5.599	8	1.108	8	33.064	8	0.246	8	6.216	8	0.753	8	1076	110	108	shelf	Thunnus thynnus	Jeffreys Ledge Gulf of Maine New England	Chase B.C. (2002)	42'80'N	70'10'W	1988	July	1992	Octorber
145	123000	5.599	8	1.108	8	33.064	8	0.246	8	6.216	8	0.753	8	1076	110	108	shelf	Thunnus thynnus	Jeffreys Ledge Gulf of Maine New England	Chase B.C. (2002)	42'80'N	70'10'W	1988	July	1992	Octorber
208	123000	5.599	8	1.108	8	33.064	8	0.246	8	6.216	8	0.753	8	1076	110	108	shelf	Thunnus thynnus	Jeffreys Ledge Gulf of Maine New England	Chase B.C. (2002)	42'80'N	70'10'W	1988	July	1992	Octorber
208	123000	5.599	8	1.108	8	33.064	8	0.246	8	6.216	8	0.753	8	1076	110	108	shelf	Thunnus thynnus	Jeffreys Ledge Gulf of Maine New England	Chase B.C. (2002)	42'80'N	70'10'W	1988	July	1992	Octorber
208	194000	5.599	8	1.108	8	33.064	8	0.246	8	6.216	8	0.753	8	1076	110	108	shelf	Thunnus thynnus	Jeffreys Ledge Gulf of Maine New England	Chase B.C. (2002)	42'80'N	70'10'W	1988	July	1992	Octorber
208	194000	5.599	8	1.108	8	33.064	8	0.246	8	6.216	8	0.753	8	1076	110	108	shelf	Thunnus thynnus	Jeffreys Ledge Gulf of Maine New England	Chase B.C. (2002)	42'80'N	70'10'W	1988	July	1992	Octorber
96.2	182000	5.599	8	1.108	8	33.064	8	0.246	8	6.216	8	0.753	8	1076	110	108	shelf	Thunnus thynnus	Jeffreys Ledge Gulf of Maine New England	Chase B.C. (2002)	42'80'N	70'10'W	1988	July	1992	Octorber
111	182000	5.599	8	1.108	8	33.064	8	0.246	8	6.216	8	0.753	8	1076	110	108	shelf	Thunnus thynnus	Jeffreys Ledge Gulf of Maine New England	Chase B.C. (2002)	42'80'N	70'10'W	1988	July	1992	Octorber
127	182000	5.599	8	1.108	8	33.064	8	0.246	8	6.216	8	0.753	8	1076	110	108	shelf	Thunnus thynnus	Jeffreys Ledge Gulf of Maine New England	Chase B.C. (2002)	42'80'N	70'10'W	1988	July	1992	Octorber
127	182000	5.599	8	1.108	8	33.064	8	0.246	8	6.216	8	0.753	8	1076	110	108	shelf	Thunnus thynnus	Jeffreys Ledge Gulf of Maine New England	Chase B.C. (2002)	42'80'N	70'10'W	1988	July	1992	Octorber
127	182000	5.599	8	1.108	8	33.064	8	0.246	8	6.216	8	0.753	8	1076	110	108	shelf	Thunnus thynnus	Jeffreys Ledge Gulf of Maine New England	Chase B.C. (2002)	42'80'N	70'10'W	1988	July	1992	Octorber
145	182000	5.599	8	1.108	8	33.064	8	0.246	8	6.216	8	0.753	8	1076	110	108	shelf	Thunnus thynnus	Jeffreys Ledge Gulf of Maine New England	Chase B.C. (2002)	42'80'N	70'10'W	1988	July	1992	Octorber
268	182000	5.599	8	1.108	8	33.064	8	0.246	8	6.216	8	0.753	8	1076	110	108	shelf	Thunnus thynnus	Jeffreys Ledge Gulf of Maine New England	Chase B.C. (2002)	42'80'N	70'10'W	1988	July	1992	Octorber
185	182000	5.599	8	1.108	8	33.064	8	0.246	8	6.216	8	0.753	8	1076	110	108	shelf	Thunnus thynnus	Jeffreys Ledge Gulf of Maine New England	Chase B.C. (2002)	42'80'N	70'10'W	1988	July	1992	Octorber
185	182000	5.599	8	1.108	8	33.064	8	0.246	8	6.216	8	0.753	8	1076	110	108	shelf	Thunnus thynnus	Jeffreys Ledge Gulf of Maine New England	Chase B.C. (2002)	42'80'N	70'10'W	1988	July	1992	Octorber
185	186000	5.599	8	1.108	8	33.064	8	0.246	8	6.216	8	0.753	8	1076	110	108	shelf	Thunnus thynnus	Jeffreys Ledge Gulf of Maine New England	Chase B.C. (2002)	42'80'N	70'10'W	1988	July	1992	Octorber
0.55	163000	5.599	8	1.108	8	33.064	8	0.246	8	6.216	8	0.753	8	1076	110	108	shelf	Thunnus thynnus	Jeffreys Ledge Gulf of Maine New England	Chase B.C. (2002)	42'80'N	70'10'W	1988	July	1992	Octorber
83	163000	5.599	8	1.108	8	33.064	8	0.246	8	6.216	8	0.753	8	1076	110	108	shelf	Thunnus thynnus	Jeffreys Ledge Gulf of Maine New England	Chase B.C. (2002)	42'80'N	70'10'W	1988	July	1992	Octorber
111	163000	5.599	8	1.108	8	33.064	8	0.246	8	6.216	8	0.753	8	1076	110	108	shelf	Thunnus thynnus	Jeffreys Ledge Gulf of Maine New England	Chase B.C. (2002)	42'80'N	70'10'W	1988	July	1992	Octorber
127	163000	5.599	8	1.108	8	33.064	8	0.246	8	6.216	8	0.753	8	1076	110	108	shelf	Thunnus thynnus	Jeffreys Ledge Gulf of Maine New England	Chase B.C. (2002)	42'80'N	70'10'W	1988	July	1992	Octorber
127	163000	5.599	8	1.108	8	33.064	8	0.246	8	6.216	8	0.753	8	1076	110	108	shelf	Thunnus thynnus	Jeffreys Ledge Gulf of Maine New England	Chase B.C. (2002)	42'80'N	70'10'W	1988	July	1992	Octorber
145	163000	5.599	8	1.108	8	33.064	8	0.246	8	6.216	8	0.753	8	1076	110	108	shelf	Thunnus thynnus	Jeffreys Ledge Gulf of Maine New England	Chase B.C. (2002)	42'80'N	70'10'W	1988	July	1992	Octorber
164	163000	5.599	8	1.108	8	33.064	8	0.246	8	6.216	8	0.753	8	1076	110	108	shelf	Thunnus thynnus	Jeffreys Ledge Gulf of Maine New England	Chase B.C. (2002)	42'80'N	70'10'W	1988	July	1992	Octorber
50.7	194000	5.599	8	1.108	8	33.064	8	0.246	8	6.216	8	0.753	8	1076	110	108	shelf	Thunnus thynnus	Jeffreys Ledge Gulf of Maine New England	Chase B.C. (2002)	42'80'N	70'10'W	1988	July	1992	Octorber
127	132000	5.599	8	1.108	8	33.064	8	0.246	8	6.216	8	0.753	8	1076	110	108	shelf	Thunnus thynnus	Jeffreys Ledge Gulf of Maine New England	Chase B.C. (2002)	42'80'N	70'10'W	1988	July	1992	Octorber
164	132000	5.599	8	1.108	8	33.064	8	0.246	8	6.216	8	0.753	8	1076	110	108	shelf	Thunnus thynnus	Jeffreys Ledge Gulf of Maine New England	Chase B.C. (2002)	42'80'N	70'10'W	1988	July	1992	Octorber
164	132000	5.599	8	1.108	8	33.064	8	0.246	8	6.216	8	0.753	8	1076	110	108	shelf	Thunnus thynnus	Jeffreys Ledge Gulf of Maine New England	Chase B.C. (2002)	42'80'N	70'10'W	1988	July	1992	Octorber
164	132000	5.599	8	1.108	8	33.064	8	0.246	8	6.216	8	0.753	8	1076	110	108	shelf	Thunnus thynnus	Jeffreys Ledge Gulf of Maine New England	Chase B.C. (2002)	42'80'N	70'10'W	1988	July	1992	Octorber
208	132000	5.599	8	1.108	8	33.064	8	0.246	8	6.216	8	0.753	8	1076	110	108	shelf	Thunnus thynnus	Jeffreys Ledge Gulf of Maine New England	Chase B.C. (2002)	42'80'N	70'10'W	1988	July	1992	Octorber
208	194000	5.599	8	1.108	8	33.064	8	0.246	8	6.216	8	0.753	8	1076	110	108	shelf	Thunnus thynnus	Jeffreys Ledge Gulf of Maine New England	Chase B.C. (2002)	42'80'N	70'10'W	1988	July	1992	Octorber
232	194000	5.599	8	1.108	8	33.064	8	0.246	8	6.216	8	0.753	8	1076	110	108	shelf	Thunnus thynnus	Jeffreys Ledge Gulf of Maine New England	Chase B.C. (2002)	42'80'N	70'10'W	1988	July	1992	Octorber
232	194000	5.599	8	1.108	8	33.064	8	0.246	8	6.216	8	0.753	8	1076	110	108	shelf	Thunnus thynnus	Jeffreys Ledge Gulf of Maine New England	Chase B.C. (2002)	42'80'N	70'10'W	1988	July	1992	Octorber
259	194000	5.599	8	1.108	8	33.064	8	0.246	8	6.216	8	0.753	8	1076	110	108	shelf	Thunnus thynnus	Jeffreys Ledge Gulf of Maine New England	Chase B.C. (2002)	42'80'N	70'10'W	1988	July	1992	Octorber
111	199000	5.599	8	1.108	8	33.064	8	0.246	8	6.216	8	0.753	8	1076	110	108	shelf	Thunnus thynnus	Jeffreys Ledge Gulf of Maine New England	Chase B.C. (2002)	42'80'N	70'10'W	1988	July	1992	Octorber
96.2	199000	5.599	8	1.108	8	33.064	8	0.246	8	6.216	8	0.753	8	1076	110	108	shelf	Thunnus thynnus	Jeffreys Ledge Gulf of Maine New England	Chase B.C. (2002)	42'80'N	70'10'W	1988	July	1992	Octorber
83	163000	5.599	8	1.108	8	33.064	8	0.246	8	6.216	8	0.753	8	1076	110	108	shelf	Thunnus thynnus	Jeffreys Ledge Gulf of Maine New England	Chase B.C. (2002)	42'80'N	70'10'W	1988	July	1992	Octorber
83	163000	5.599	8	1.108	8	33.064	8	0.246	8	6.216	8	0.753	8	1076	110	108	shelf	Thunnus thynnus	Jeffreys Ledge Gulf of Maine New England	Chase B.C. (2002)	42'80'N	70'10'W	1988	July	1992	Octorber
0.619	163000	5.599	8	1.108	8	33.064	8	0.246	8	6.216	8	0.753	8	1076	110	108	shelf	Thunnus thynnus	Jeffreys Ledge Gulf of Maine New England	Chase B.C. (2002)	42'80'N	70'10'W	1988	July	1992	Octorber
0.619	163000	5.599	8	1.108	8	33.064	8	0.246	8	6.216	8	0.753	8	1076	110	108	shelf	Thunnus thynnus	Jeffreys Ledge Gulf of Maine New England	Chase B.C. (2002)	42'80'N	70'10'W	1988	July	1992	Octorber
111	163000	5.599	8	1.108	8	33.064	8	0.246	8	6.216	8	0.753	8	1076	110	108	shelf	Thunnus thynnus	Jeffreys Ledge Gulf of Maine New England	Chase B.C. (2002)	42'80'N	70'10'W	1988	July	1992	Octorber
145	163000	5.599	8	1.108	8	33.064	8	0.246	8	6.216	8	0.753	8	1076	110	108	shelf	Thunnus thynnus	Jeffreys Ledge Gulf of Maine New England	Chase B.C. (2002)	42'80'N	70'10'W	1988	July	1992	Octorber
145	163000	5.599	8	1.108	8	33.064	8	0.246	8	6.216	8	0.753	8	1076	110	108	shelf	Thunnus thynnus	Jeffreys Ledge Gulf of Maine New England	Chase B.C. (2002)	42'80'N	70'10'W	1988	July	1992	Octorber
145	163000	5.599	8	1.108	8	33.064	8	0.246	8	6.216	8	0.753	8	1076	110	108	shelf	Thunnus thynnus	Jeffreys Ledge Gulf of Maine New England	Chase B.C. (2002)	42'80'N	70'10'W	1988	July	1992	Octorber
164	163000	5.599	8	1.108	8	33.064	8	0.246	8	6.216	8	0.753	8	1076	110	108	shelf	Thunnus thynnus	Jeffreys Ledge Gulf of Maine New England	Chase B.C. (2002)	42'80'N	70'10'W	1988	July	1992	Octorber
164	163000	5.599	8	1.108	8	33.064	8	0.246	8	6.216	8	0.753	8	1076	110	108	shelf	Thunnus thynnus	Jeffreys Ledge Gulf of Maine New England	Chase B.C. (2002)	42'80'N	70'10'W	1988	July	1992	Octorber
185	163000	5.599	8	1.108	8	33.064	8	0.246	8	6.216	8	0.753	8	1076	110	108	shelf	Thunnus thynnus	Jeffreys Ledge Gulf of Maine New England	Chase B.C. (2002)	42'80'N	70'10'W	1988	July	1992	Octorber
185	163000	5.599	8	1.108	8	33.064	8	0.246	8	6.216	8	0.753	8	1076	110	108	shelf	Thunnus thynnus	Jeffreys Ledge Gulf of Maine New England	Chase B.C. (2002)	42'80'N	70'10'W	1988	July	1992	Octorber
22.1	168000	5.599	8	1.108	8	33.064	8	0.246	8	6.216	8	0.753	8	1076	110	108	shelf	Thunnus thynnus	Jeffreys Ledge Gulf of Maine New England	Chase B.C. (2002)	42'80'N	70'10'W	1988	July	1992	Octorber
71	105000	5.599	8	1.108	8	33.064	8	0.246	8	6.216	8	0.753	8	1076	110	108	shelf	Thunnus thynnus	Jeffreys Ledge Gulf of Maine New England	Chase B.C. (2002)	42'80'N	70'10'W	1988	July	1992	Octorber
71	105000	5.599	8	1.108	8	33.064	8	0.246	8	6.216	8	0.753	8	1076	110	108	shelf	Thunnus thynnus	Jeffreys Ledge Gulf of Maine New England	Chase B.C. (2002)	42'80'N	70'10'W	1988	July	1992	Octorber
83	105000	5.599	8	1.108	8	33.064	8	0.246	8	6.216	8	0.753	8	1076	110	108	shelf	Thunnus thynnus	Jeffreys Ledge Gulf of Maine New England	Chase B.C. (2002)	42'80'N	70'10'W	1988	July	1992	Octorber
83	105000	5.599	8	1.108	8	33.064	8	0.246	8	6.216	8	0.753	8	1076	110	108	shelf	Thunnus thynnus	Jeffreys Ledge Gulf of Maine New England	Chase B.C. (2002)	42'80'N	70'10'W	1988	July	1992	Octorber
83	105000	5.599	8	1.108	8	33.064	8	0.246	8	6.216	8	0.753	8	1076	110	108	shelf	Thunnus thynnus	Jeffreys Ledge Gulf of Maine New England	Chase B.C. (2002)	42'80'N	70'10'W	1988	July	1992	Octorber
83	105000	5.599	8	1.108	8	33.064	8	0.246	8	6.216	8	0.753	8	1076	110	108	shelf	Thunnus thynnus	Jeffreys Ledge Gulf of Maine New England	Chase B.C. (2002)	42'80'N	70'10'W	1988	July	1992	Octorber
83	105000	5.599	8	1.108	8	33.064	8	0.246	8	6.216	8	0.753	8	1076	110	108	shelf	Thunnus thynnus	Jeffreys Ledge Gulf of Maine New England	Chase B.C. (2002)	42'80'N	70'10'W	1988	July	1992	Octorber
83	105000	5.599	8	1.108	8	33.064	8	0.246	8	6.216	8	0.753	8	1076	110	108	shelf	Thunnus thynnus	Jeffreys Ledge Gulf of Maine New England	Chase B.C. (2002)	42'80'N	70'10'W	1988	July	1992	Octorber
83	105000	5.599	8	1.108	8	33.064	8	0.246	8	6.216	8	0.753	8	1076	110	108	shelf	Thunnus thynnus	Jeffreys Ledge Gulf of Maine New England	Chase B.C. (2002)	42'80'N	70'10'W	1988	July	1992	Octorber
83	105000	5.599	8	1.108	8	33.064	8	0.246	8	6.216	8	0.753	8	1076	110	108	shelf	Thunnus thynnus	Jeffreys Ledge Gulf of Maine New England	Chase B.C. (2002)	42'80'N	70'10'W	1988	July	1992	Octorber
96.2	105000	5.599	8	1.108	8	33.064	8	0.246	8	6.216	8	0.753	8	1076	110	108	shelf	Thunnus thynnus	Jeffreys Ledge Gulf of Maine New England	Chase B.C. (2002)	42'80'N	70'10'W	1988	July	1992	Octorber
96.2	105000	5.599	8	1.108	8	33.064	8	0.246	8	6.216	8	0.753	8	1076	110	108	shelf	Thunnus thynnus	Jeffreys Ledge Gulf of Maine New England	Chase B.C. (2002)	42'80'N	70'10'W	1988	July	1992	Octorber
96.2	105000	5.599	8	1.108	8	33.064	8	0.246	8	6.216	8	0.753	8	1076	110	108	shelf	Thunnus thynnus	Jeffreys Ledge Gulf of Maine New England	Chase B.C. (2002)	42'80'N	70'10'W	1988	July	1992	Octorber
96.2	105000	5.599	8	1.108	8	33.064	8	0.246	8	6.216	8	0.753	8	1076	110	108	shelf	Thunnus thynnus	Jeffreys Ledge Gulf of Maine New England	Chase B.C. (2002)	42'80'N	70'10'W	1988	July	1992	Octorber
96.2	105000	5.599	8	1.108	8	33.064	8	0.246	8	6.216	8	0.753	8	1076	110	108	shelf	Thunnus thynnus	Jeffreys Ledge Gulf of Maine New England	Chase B.C. (2002)	42'80'N	70'10'W	1988	July	1992	Octorber
96.2	105000	5.599	8	1.108	8	33.064	8	0.246	8	6.216	8	0.753	8	1076	110	108	shelf	Thunnus thynnus	Jeffreys Ledge Gulf of Maine New England	Chase B.C. (2002)	42'80'N	70'10'W	1988	July	1992	Octorber
96.2	105000	5.599	8	1.108	8	33.064	8	0.246	8	6.216	8	0.753	8	1076	110	108	shelf	Thunnus thynnus	Jeffreys Ledge Gulf of Maine New England	Chase B.C. (2002)	42'80'N	70'10'W	1988	July	1992	Octorber
96.2	105000	5.599	8	1.108	8	33.064	8	0.246	8	6.216	8	0.753	8	1076	110	108	shelf	Thunnus thynnus	Jeffreys Ledge Gulf of Maine New England	Chase B.C. (2002)	42'80'N	70'10'W	1988	July	1992	Octorber
96.2	105000	5.599	8	1.108	8	33.064	8	0.246	8	6.216	8	0.753	8	1076	110	108	shelf	Thunnus thynnus	Jeffreys Ledge Gulf of Maine New England	Chase B.C. (2002)	42'80'N	70'10'W	1988	July	1992	Octorber
111	105000	5.599	8	1.108	8	33.064	8	0.246	8	6.216	8	0.753	8	1076	110	108	shelf	Thunnus thynnus	Jeffreys Ledge Gulf of Maine New England	Chase B.C. (2002)	42'80'N	70'10'W	1988	July	1992	Octorber
111	105000	5.599	8	1.108	8	33.064	8	0.246	8	6.216	8	0.753	8	1076	110	108	shelf	Thunnus thynnus	Jeffreys Ledge Gulf of Maine New England	Chase B.C. (2002)	42'80'N	70'10'W	1988	July	1992	Octorber
111	105000	5.599	8	1.108	8	33.064	8	0.246	8	6.216	8	0.753	8	1076	110	108	shelf	Thunnus thynnus	Jeffreys Ledge Gulf of Maine New England	Chase B.C. (2002)	42'80'N	70'10'W	1988	July	1992	Octorber
111	105000	5.599	8	1.108	8	33.064	8	0.246	8	6.216	8	0.753	8	1076	110	108	shelf	Thunnus thynnus	Jeffreys Ledge Gulf of Maine New England	Chase B.C. (2002)	42'80'N	70'10'W	1988	July	1992	Octorber
111	105000	5.599	8	1.108	8	33.064	8	0.246	8	6.216	8	0.753	8	1076	110	108	shelf	Thunnus thynnus	Jeffreys Ledge Gulf of Maine New England	Chase B.C. (2002)	42'80'N	70'10'W	1988	July	1992	Octorber
111	105000	5.599	8	1.108	8	33.064	8	0.246	8	6.216	8	0.753	8	1076	110	108	shelf	Thunnus thynnus	Jeffreys Ledge Gulf of Maine New England	Chase B.C. (2002)	42'80'N	70'10'W	1988	July	1992	Octorber
111	105000	5.599	8	1.108	8	33.064	8	0.246	8	6.216	8	0.753	8	1076	110	108	shelf	Thunnus thynnus	Jeffreys Ledge Gulf of Maine New England	Chase B.C. (2002)	42'80'N	70'10'W	1988	July	1992	Octorber
111	105000	5.599	8	1.108	8	33.064	8	0.246	8	6.216	8	0.753	8	1076	110	108	shelf	Thunnus thynnus	Jeffreys Ledge Gulf of Maine New England	Chase B.C. (2002)	42'80'N	70'10'W	1988	July	1992	Octorber
127	105000	5.599	8	1.108	8	33.064	8	0.246	8	6.216	8	0.753	8	1076	110	108	shelf	Thunnus thynnus	Jeffreys Ledge Gulf of Maine New England	Chase B.C. (2002)	42'80'N	70'10'W	1988	July	1992	Octorber
127	105000	5.599	8	1.108	8	33.064	8	0.246	8	6.216	8	0.753	8	1076	110	108	shelf	Thunnus thynnus	Jeffreys Ledge Gulf of Maine New England	Chase B.C. (2002)	42'80'N	70'10'W	1988	July	1992	Octorber
127	105000	5.599	8	1.108	8	33.064	8	0.246	8	6.216	8	0.753	8	1076	110	108	shelf	Thunnus thynnus	Jeffreys Ledge Gulf of Maine New England	Chase B.C. (2002)	42'80'N	70'10'W	1988	July	1992	Octorber
127	105000	5.599	8	1.108	8	33.064	8	0.246	8	6.216	8	0.753	8	1076	110	108	shelf	Thunnus thynnus	Jeffreys Ledge Gulf of Maine New England	Chase B.C. (2002)	42'80'N	70'10'W	1988	July	1992	Octorber
145	105000	5.599	8	1.108	8	33.064	8	0.246	8	6.216	8	0.753	8	1076	110	108	shelf	Thunnus thynnus	Jeffreys Ledge Gulf of Maine New England	Chase B.C. (2002)	42'80'N	70'10'W	1988	July	1992	Octorber
145	105000	5.599	8	1.108	8	33.064	8	0.246	8	6.216	8	0.753	8	1076	110	108	shelf	Thunnus thynnus	Jeffreys Ledge Gulf of Maine New England	Chase B.C. (2002)	42'80'N	70'10'W	1988	July	1992	Octorber
164	105000	5.599	8	1.108	8	33.064	8	0.246	8	6.216	8	0.753	8	1076	110	108	shelf	Thunnus thynnus	Jeffreys Ledge Gulf of Maine New England	Chase B.C. (2002)	42'80'N	70'10'W	1988	July	1992	Octorber
185	105000	5.599	8	1.108	8	33.064	8	0.246	8	6.216	8	0.753	8	1076	110	108	shelf	Thunnus thynnus	Jeffreys Ledge Gulf of Maine New England	Chase B.C. (2002)	42'80'N	70'10'W	1988	July	1992	Octorber
185	105000	5.599	8	1.108	8	33.064	8	0.246	8	6.216	8	0.753	8	1076	110	108	shelf	Thunnus thynnus	Jeffreys Ledge Gulf of Maine New England	Chase B.C. (2002)	42'80'N	70'10'W	1988	July	1992	Octorber
185	105000	5.599	8	1.108	8	33.064	8	0.246	8	6.216	8	0.753	8	1076	110	108	shelf	Thunnus thynnus	Jeffreys Ledge Gulf of Maine New England	Chase B.C. (2002)	42'80'N	70'10'W	1988	July	1992	Octorber
185	105000	5.599	8	1.108	8	33.064	8	0.246	8	6.216	8	0.753	8	1076	110	108	shelf	Thunnus thynnus	Jeffreys Ledge Gulf of Maine New England	Chase B.C. (2002)	42'80'N	70'10'W	1988	July	1992	Octorber
185	105000	5.599	8	1.108	8	33.064	8	0.246	8	6.216	8	0.753	8	1076	110	108	shelf	Thunnus thynnus	Jeffreys Ledge Gulf of Maine New England	Chase B.C. (2002)	42'80'N	70'10'W	1988	July	1992	Octorber
96.2	50700	5.599	8	1.108	8	33.064	8	0.246	8	6.216	8	0.753	8	1076	110	108	shelf	Thunnus thynnus	Jeffreys Ledge Gulf of Maine New England	Chase B.C. (2002)	42'80'N	70'10'W	1988	July	1992	Octorber
111	50700	5.599	8	1.108	8	33.064	8	0.246	8	6.216	8	0.753	8	1076	110	108	shelf	Thunnus thynnus	Jeffreys Ledge Gulf of Maine New England	Chase B.C. (2002)	42'80'N	70'10'W	1988	July	1992	Octorber
127	50700	5.599	8	1.108	8	33.064	8	0.246	8	6.216	8	0.753	8	1076	110	108	shelf	Thunnus thynnus	Jeffreys Ledge Gulf of Maine New England	Chase B.C. (2002)	42'80'N	70'10'W	1988	July	1992	Octorber
259	50700	5.599	8	1.108	8	33.064	8	0.246	8	6.216	8	0.753	8	1076	110	108	shelf	Thunnus thynnus	Jeffreys Ledge Gulf of Maine New England	Chase B.C. (2002)	42'80'N	70'10'W	1988	July	1992	Octorber
145	182000	5.599	8	1.108	8	33.064	8	0.246	8	6.216	8	0.753	8	1076	110	108	shelf	Thunnus thynnus	Jeffreys Ledge Gulf of Maine New England	Chase B.C. (2002)	42'80'N	70'10'W	1988	July	1992	Octorber
268	182000	5.599	8	1.108	8	33.064	8	0.246	8	6.216	8	0.753	8	1076	110	108	shelf	Thunnus thynnus	Jeffreys Ledge Gulf of Maine New England	Chase B.C. (2002)	42'80'N	70'10'W	1988	July	1992	Octorber
185	182000	5.599	8	1.108	8	33.064	8	0.246	8	6.216	8	0.753	8	1076	110	108	shelf	Thunnus thynnus	Jeffreys Ledge Gulf of Maine New England	Chase B.C. (2002)	42'80'N	70'10'W	1988	July	1992	Octorber
185	182000	5.599	8	1.108	8	33.064	8	0.246	8	6.216	8	0.753	8	1076	110	108	shelf	Thunnus thynnus	Jeffreys Ledge Gulf of Maine New England	Chase B.C. (2002)	42'80'N	70'10'W	1988	July	1992	Octorber
185	182000	5.599	8	1.108	8	33.064	8	0.246	8	6.216	8	0.753	8	1076	110	108	shelf	Thunnus thynnus	Jeffreys Ledge Gulf of Maine New England	Chase B.C. (2002)	42'80'N	70'10'W	1988	July	1992	Octorber
185	182000	5.599	8	1.108	8	33.064	8	0.246	8	6.216	8	0.753	8	1076	110	108	shelf	Thunnus thynnus	Jeffreys Ledge Gulf of Maine New England	Chase B.C. (2002)	42'80'N	70'10'W	1988	July	1992	Octorber
185	182000	5.599	8	1.108	8	33.064	8	0.246	8	6.216	8	0.753	8	1076	110	108	shelf	Thunnus thynnus	Jeffreys Ledge Gulf of Maine New England	Chase B.C. (2002)	42'80'N	70'10'W	1988	July	1992	Octorber
208	182000	5.599	8	1.108	8	33.064	8	0.246	8	6.216	8	0.753	8	1076	110	108	shelf	Thunnus thynnus	Jeffreys Ledge Gulf of Maine New England	Chase B.C. (2002)	42'80'N	70'10'W	1988	July	1992	Octorber
232	182000	5.599	8	1.108	8	33.064	8	0.246	8	6.216	8	0.753	8	1076	110	108	shelf	Thunnus thynnus	Jeffreys Ledge Gulf of Maine New England	Chase B.C. (2002)	42'80'N	70'10'W	1988	July	1992	Octorber
232	182000	5.599	8	1.108	8	33.064	8	0.246	8	6.216	8	0.753	8	1076	110	108	shelf	Thunnus thynnus	Jeffreys Ledge Gulf of Maine New England	Chase B.C. (2002)	42'80'N	70'10'W	1988	July	1992	Octorber
50.7	194000	5.599	8	1.108	8	33.064	8	0.246	8	6.216	8	0.753	8	1076	110	108	shelf	Thunnus thynnus	Jeffreys Ledge Gulf of Maine New England	Chase B.C. (2002)	42'80'N	70'10'W	1988	July	1992	Octorber
111	136000	5.599	8	1.108	8	33.064	8	0.246	8	6.216	8	0.753	8	1076	110	108	shelf	Thunnus thynnus	Jeffreys Ledge Gulf of Maine New England	Chase B.C. (2002)	42'80'N	70'10'W	1988	July	1992	Octorber
127	136000	5.599	8	1.108	8	33.064	8	0.246	8	6.216	8	0.753	8	1076	110	108	shelf	Thunnus thynnus	Jeffreys Ledge Gulf of Maine New England	Chase B.C. (2002)	42'80'N	70'10'W	1988	July	1992	Octorber
127	136000	5.599	8	1.108	8	33.064	8	0.246	8	6.216	8	0.753	8	1076	110	108	shelf	Thunnus thynnus	Jeffreys Ledge Gulf of Maine New England	Chase B.C. (2002)	42'80'N	70'10'W	1988	July	1992	Octorber
127	136000	5.599	8	1.108	8	33.064	8	0.246	8	6.216	8	0.753	8	1076	110	108	shelf	Thunnus thynnus	Jeffreys Ledge Gulf of Maine New England	Chase B.C. (2002)	42'80'N	70'10'W	1988	July	1992	Octorber
127	136000	5.599	8	1.108	8	33.064	8	0.246	8	6.216	8	0.753	8	1076	110	108	shelf	Thunnus thynnus	Jeffreys Ledge Gulf of Maine New England	Chase B.C. (2002)	42'80'N	70'10'W	1988	July	1992	Octorber
145	136000	5.599	8	1.108	8	33.064	8	0.246	8	6.216	8	0.753	8	1076	110	108	shelf	Thunnus thynnus	Jeffreys Ledge Gulf of Maine New England	Chase B.C. (2002)	42'80'N	70'10'W	1988	July	1992	Octorber
145	136000	5.599	8	1.108	8	33.064	8	0.246	8	6.216	8	0.753	8	1076	110	108	shelf	Thunnus thynnus	Jeffreys Ledge Gulf of Maine New England	Chase B.C. (2002)	42'80'N	70'10'W	1988	July	1992	Octorber
145	136000	5.599	8	1.108	8	33.064	8	0.246	8	6.216	8	0.753	8	1076	110	108	shelf	Thunnus thynnus	Jeffreys Ledge Gulf of Maine New England	Chase B.C. (2002)	42'80'N	70'10'W	1988	July	1992	Octorber
145	136000	5.599	8	1.108	8	33.064	8	0.246	8	6.216	8	0.753	8	1076	110	108	shelf	Thunnus thynnus	Jeffreys Ledge Gulf of Maine New England	Chase B.C. (2002)	42'80'N	70'10'W	1988	July	1992	Octorber
145	136000	5.599	8	1.108	8	33.064	8	0.246	8	6.216	8	0.753	8	1076	110	108	shelf	Thunnus thynnus	Jeffreys Ledge Gulf of Maine New England	Chase B.C. (2002)	42'80'N	70'10'W	1988	July	1992	Octorber
145	136000	5.599	8	1.108	8	33.064	8	0.246	8	6.216	8	0.753	8	1076	110	108	shelf	Thunnus thynnus	Jeffreys Ledge Gulf of Maine New England	Chase B.C. (2002)	42'80'N	70'10'W	1988	July	1992	Octorber
164	136000	5.599	8	1.108	8	33.064	8	0.246	8	6.216	8	0.753	8	1076	110	108	shelf	Thunnus thynnus	Jeffreys Ledge Gulf of Maine New England	Chase B.C. (2002)	42'80'N	70'10'W	1988	July	1992	Octorber
164	136000	5.599	8	1.108	8	33.064	8	0.246	8	6.216	8	0.753	8	1076	110	108	shelf	Thunnus thynnus	Jeffreys Ledge Gulf of Maine New England	Chase B.C. (2002)	42'80'N	70'10'W	1988	July	1992	Octorber
185	136000	5.599	8	1.108	8	33.064	8	0.246	8	6.216	8	0.753	8	1076	110	108	shelf	Thunnus thynnus	Jeffreys Ledge Gulf of Maine New England	Chase B.C. (2002)	42'80'N	70'10'W	1988	July	1992	Octorber
259	136000	5.599	8	1.108	8	33.064	8	0.246	8	6.216	8	0.753	8	1076	110	108	shelf	Thunnus thynnus	Jeffreys Ledge Gulf of Maine New England	Chase B.C. (2002)	42'80'N	70'10'W	1988	July	1992	Octorber
96.2	146000	5.599	8	1.108	8	33.064	8	0.246	8	6.216	8	0.753	8	1076	110	108	shelf	Thunnus thynnus	Jeffreys Ledge Gulf of Maine New England	Chase B.C. (2002)	42'80'N	70'10'W	1988	July	1992	Octorber
208	199000	5.599	8	1.108	8	33.064	8	0.246	8	6.216	8	0.753	8	1076	110	108	shelf	Thunnus thynnus	Jeffreys Ledge Gulf of Maine New England	Chase B.C. (2002)	42'80'N	70'10'W	1988	July	1992	Octorber
60.3	204000	5.599	8	1.108	8	33.064	8	0.246	8	6.216	8	0.753	8	1076	110	108	shelf	Thunnus thynnus	Jeffreys Ledge Gulf of Maine New England	Chase B.C. (2002)	42'80'N	70'10'W	1988	July	1992	Octorber
50.7	194000	5.599	8	1.108	8	33.064	8	0.246	8	6.216	8	0.753	8	1076	110	108	shelf	Thunnus thynnus	Jeffreys Ledge Gulf of Maine New England	Chase B.C. (2002)	42'80'N	70'10'W	1988	July	1992	Octorber
50.7	194000	5.599	8	1.108	8	33.064	8	0.246	8	6.216	8	0.753	8	1076	110	108	shelf	Thunnus thynnus	Jeffreys Ledge Gulf of Maine New England	Chase B.C. (2002)	42'80'N	70'10'W	1988	July	1992	Octorber
60.3	194000	5.599	8	1.108	8	33.064	8	0.246	8	6.216	8	0.753	8	1076	110	108	shelf	Thunnus thynnus	Jeffreys Ledge Gulf of Maine New England	Chase B.C. (2002)	42'80'N	70'10'W	1988	July	1992	Octorber
60.3	194000	5.599	8	1.108	8	33.064	8	0.246	8	6.216	8	0.753	8	1076	110	108	shelf	Thunnus thynnus	Jeffreys Ledge Gulf of Maine New England	Chase B.C. (2002)	42'80'N	70'10'W	1988	July	1992	Octorber
60.3	194000	5.599	8	1.108	8	33.064	8	0.246	8	6.216	8	0.753	8	1076	110	108	shelf	Thunnus thynnus	Jeffreys Ledge Gulf of Maine New England	Chase B.C. (2002)	42'80'N	70'10'W	1988	July	1992	Octorber
71	194000	5.599	8	1.108	8	33.064	8	0.246	8	6.216	8	0.753	8	1076	110	108	shelf	Thunnus thynnus	Jeffreys Ledge Gulf of Maine New England	Chase B.C. (2002)	42'80'N	70'10'W	1988	July	1992	Octorber
83	194000	5.599	8	1.108	8	33.064	8	0.246	8	6.216	8	0.753	8	1076	110	108	shelf	Thunnus thynnus	Jeffreys Ledge Gulf of Maine New England	Chase B.C. (2002)	42'80'N	70'10'W	1988	July	1992	Octorber
83	194000	5.599	8	1.108	8	33.064	8	0.246	8	6.216	8	0.753	8	1076	110	108	shelf	Thunnus thynnus	Jeffreys Ledge Gulf of Maine New England	Chase B.C. (2002)	42'80'N	70'10'W	1988	July	1992	Octorber
96.2	194000	5.599	8	1.108	8	33.064	8	0.246	8	6.216	8	0.753	8	1076	110	108	shelf	Thunnus thynnus	Jeffreys Ledge Gulf of Maine New England	Chase B.C. (2002)	42'80'N	70'10'W	1988	July	1992	Octorber
185	194000	5.599	8	1.108	8	33.064	8	0.246	8	6.216	8	0.753	8	1076	110	108	shelf	Thunnus thynnus	Jeffreys Ledge Gulf of Maine New England	Chase B.C. (2002)	42'80'N	70'10'W	1988	July	1992	Octorber
185	194000	5.599	8	1.108	8	33.064	8	0.246	8	6.216	8	0.753	8	1076	110	108	shelf	Thunnus thynnus	Jeffreys Ledge Gulf of Maine New England	Chase B.C. (2002)	42'80'N	70'10'W	1988	July	1992	Octorber
60.3	117000	5.599	8	1.108	8	33.064	8	0.246	8	6.216	8	0.753	8	1076	110	108	shelf	Thunnus thynnus	Jeffreys Ledge Gulf of Maine New England	Chase B.C. (2002)	42'80'N	70'10'W	1988	July	1992	Octorber
71	117000	5.599	8	1.108	8	33.064	8	0.246	8	6.216	8	0.753	8	1076	110	108	shelf	Thunnus thynnus	Jeffreys Ledge Gulf of Maine New England	Chase B.C. (2002)	42'80'N	70'10'W	1988	July	1992	Octorber
96.2	206000	5.599	8	1.108	8	33.064	8	0.246	8	6.216	8	0.753	8	1076	110	108	shelf	Thunnus thynnus	Jeffreys Ledge Gulf of Maine New England	Chase B.C. (2002)	42'80'N	70'10'W	1988	July	1992	Octorber
111	206000	5.599	8	1.108	8	33.064	8	0.246	8	6.216	8	0.753	8	1076	110	108	shelf	Thunnus thynnus	Jeffreys Ledge Gulf of Maine New England	Chase B.C. (2002)	42'80'N	70'10'W	1988	July	1992	Octorber
13.9	225000	5.599	8	1.108	8	33.064	8	0.246	8	6.216	8	0.753	8	1076	110	108	shelf	Thunnus thynnus	Jeffreys Ledge Gulf of Maine New England	Chase B.C. (2002)	42'80'N	70'10'W	1988	July	1992	Octorber
0.233	225000	5.599	8	1.108	8	33.064	8	0.246	8	6.216	8	0.753	8	1076	110	108	shelf	Thunnus thynnus	Jeffreys Ledge Gulf of Maine New England	Chase B.C. (2002)	42'80'N	70'10'W	1988	July	1992	Octorber
5.93	109000	5.599	8	1.108	8	33.064	8	0.246	8	6.216	8	0.753	8	1076	110	108	shelf	Thunnus thynnus	Jeffreys Ledge Gulf of Maine New England	Chase B.C. (2002)	42'80'N	70'10'W	1988	July	1992	Octorber
8.07	109000	5.599	8	1.108	8	33.064	8	0.246	8	6.216	8	0.753	8	1076	110	108	shelf	Thunnus thynnus	Jeffreys Ledge Gulf of Maine New England	Chase B.C. (2002)	42'80'N	70'10'W	1988	July	1992	Octorber
8.07	109000	5.599	8	1.108	8	33.064	8	0.246	8	6.216	8	0.753	8	1076	110	108	shelf	Thunnus thynnus	Jeffreys Ledge Gulf of Maine New England	Chase B.C. (2002)	42'80'N	70'10'W	1988	July	1992	Octorber
10.7	109000	5.599	8	1.108	8	33.064	8	0.246	8	6.216	8	0.753	8	1076	110	108	shelf	Thunnus thynnus	Jeffreys Ledge Gulf of Maine New England	Chase B.C. (2002)	42'80'N	70'10'W	1988	July	1992	Octorber
17.6	109000	5.599	8	1.108	8	33.064	8	0.246	8	6.216	8	0.753	8	1076	110	108	shelf	Thunnus thynnus	Jeffreys Ledge Gulf of Maine New England	Chase B.C. (2002)	42'80'N	70'10'W	1988	July	1992	Octorber
83	168000	5.599	8	1.108	8	33.064	8	0.246	8	6.216	8	0.753	8	1076	110	108	shelf	Thunnus thynnus	Jeffreys Ledge Gulf of Maine New England	Chase B.C. (2002)	42'80'N	70'10'W	1988	July	1992	Octorber
0.321	163000	5.599	8	1.108	8	33.064	8	0.246	8	6.216	8	0.753	8	1076	110	108	shelf	Thunnus thynnus	Jeffreys Ledge Gulf of Maine New England	Chase B.C. (2002)	42'80'N	70'10'W	1988	July	1992	Octorber
0.486	163000	5.599	8	1.108	8	33.064	8	0.246	8	6.216	8	0.753	8	1076	110	108	shelf	Thunnus thynnus	Jeffreys Ledge Gulf of Maine New England	Chase B.C. (2002)	42'80'N	70'10'W	1988	July	1992	Octorber
22.1	163000	5.599	8	1.108	8	33.064	8	0.246	8	6.216	8	0.753	8	1076	110	108	shelf	Thunnus thynnus	Jeffreys Ledge Gulf of Maine New England	Chase B.C. (2002)	42'80'N	70'10'W	1988	July	1992	Octorber
5.93	74100	5.599	8	1.108	8	33.064	8	0.246	8	6.216	8	0.753	8	1076	110	108	shelf	Thunnus thynnus	Jeffreys Ledge Gulf of Maine New England	Chase B.C. (2002)	42'80'N	70'10'W	1988	July	1992	Octorber
27.2	50700	5.599	8	1.108	8	33.064	8	0.246	8	6.216	8	0.753	8	1076	110	108	shelf	Thunnus thynnus	Jeffreys Ledge Gulf of Maine New England	Chase B.C. (2002)	42'80'N	70'10'W	1988	July	1992	Octorber
39.8	50700	5.599	8	1.108	8	33.064	8	0.246	8	6.216	8	0.753	8	1076	110	108	shelf	Thunnus thynnus	Jeffreys Ledge Gulf of Maine New England	Chase B.C. (2002)	42'80'N	70'10'W	1988	July	1992	Octorber
22.1	233000	5.599	8	1.108	8	33.064	8	0.246	8	6.216	8	0.753	8	1076	110	108	shelf	Thunnus thynnus	Jeffreys Ledge Gulf of Maine New England	Chase B.C. (2002)	42'80'N	70'10'W	1988	July	1992	Octorber
22.1	248000	5.599	8	1.108	8	33.064	8	0.246	8	6.216	8	0.753	8	1076	110	108	shelf	Thunnus thynnus	Jeffreys Ledge Gulf of Maine New England	Chase B.C. (2002)	42'80'N	70'10'W	1988	July	1992	Octorber
83	182000	5.599	8	1.108	8	33.064	8	0.246	8	6.216	8	0.753	8	1076	110	108	shelf	Thunnus thynnus	Jeffreys Ledge Gulf of Maine New England	Chase B.C. (2002)	42'80'N	70'10'W	1988	July	1992	Octorber
10.7	225000	5.599	8	1.108	8	33.064	8	0.246	8	6.216	8	0.753	8	1076	110	108	shelf	Thunnus thynnus	Jeffreys Ledge Gulf of Maine New England	Chase B.C. (2002)	42'80'N	70'10'W	1988	July	1992	Octorber
17.6	136000	5.599	8	1.108	8	33.064	8	0.246	8	6.216	8	0.753	8	1076	110	108	shelf	Thunnus thynnus	Jeffreys Ledge Gulf of Maine New England	Chase B.C. (2002)	42'80'N	70'10'W	1988	July	1992	Octorber
33.1	136000	5.599	8	1.108	8	33.064	8	0.246	8	6.216	8	0.753	8	1076	110	108	shelf	Thunnus thynnus	Jeffreys Ledge Gulf of Maine New England	Chase B.C. (2002)	42'80'N	70'10'W	1988	July	1992	Octorber
33.1	136000	5.599	8	1.108	8	33.064	8	0.246	8	6.216	8	0.753	8	1076	110	108	shelf	Thunnus thynnus	Jeffreys Ledge Gulf of Maine New England	Chase B.C. (2002)	42'80'N	70'10'W	1988	July	1992	Octorber
39.8	136000	5.599	8	1.108	8	33.064	8	0.246	8	6.216	8	0.753	8	1076	110	108	shelf	Thunnus thynnus	Jeffreys Ledge Gulf of Maine New England	Chase B.C. (2002)	42'80'N	70'10'W	1988	July	1992	Octorber
39.8	136000	5.599	8	1.108	8	33.064	8	0.246	8	6.216	8	0.753	8	1076	110	108	shelf	Thunnus thynnus	Jeffreys Ledge Gulf of Maine New England	Chase B.C. (2002)	42'80'N	70'10'W	1988	July	1992	Octorber
39.8	136000	5.599	8	1.108	8	33.064	8	0.246	8	6.216	8	0.753	8	1076	110	108	shelf	Thunnus thynnus	Jeffreys Ledge Gulf of Maine New England	Chase B.C. (2002)	42'80'N	70'10'W	1988	July	1992	Octorber
39.8	136000	5.599	8	1.108	8	33.064	8	0.246	8	6.216	8	0.753	8	1076	110	108	shelf	Thunnus thynnus	Jeffreys Ledge Gulf of Maine New England	Chase B.C. (2002)	42'80'N	70'10'W	1988	July	1992	Octorber
39.8	136000	5.599	8	1.108	8	33.064	8	0.246	8	6.216	8	0.753	8	1076	110	108	shelf	Thunnus thynnus	Jeffreys Ledge Gulf of Maine New England	Chase B.C. (2002)	42'80'N	70'10'W	1988	July	1992	Octorber
39.8	136000	5.599	8	1.108	8	33.064	8	0.246	8	6.216	8	0.753	8	1076	110	108	shelf	Thunnus thynnus	Jeffreys Ledge Gulf of Maine New England	Chase B.C. (2002)	42'80'N	70'10'W	1988	July	1992	Octorber
39.8	136000	5.599	8	1.108	8	33.064	8	0.246	8	6.216	8	0.753	8	1076	110	108	shelf	Thunnus thynnus	Jeffreys Ledge Gulf of Maine New England	Chase B.C. (2002)	42'80'N	70'10'W	1988	July	1992	Octorber
39.8	136000	5.599	8	1.108	8	33.064	8	0.246	8	6.216	8	0.753	8	1076	110	108	shelf	Thunnus thynnus	Jeffreys Ledge Gulf of Maine New England	Chase B.C. (2002)	42'80'N	70'10'W	1988	July	1992	Octorber
47.5	136000	5.599	8	1.108	8	33.064	8	0.246	8	6.216	8	0.753	8	1076	110	108	shelf	Thunnus thynnus	Jeffreys Ledge Gulf of Maine New England	Chase B.C. (2002)	42'80'N	70'10'W	1988	July	1992	Octorber
47.5	136000	5.599	8	1.108	8	33.064	8	0.246	8	6.216	8	0.753	8	1076	110	108	shelf	Thunnus thynnus	Jeffreys Ledge Gulf of Maine New England	Chase B.C. (2002)	42'80'N	70'10'W	1988	July	1992	Octorber
33.1	132000	5.599	8	1.108	8	33.064	8	0.246	8	6.216	8	0.753	8	1076	110	108	shelf	Thunnus thynnus	Jeffreys Ledge Gulf of Maine New England	Chase B.C. (2002)	42'80'N	70'10'W	1988	July	1992	Octorber
33.1	132000	5.599	8	1.108	8	33.064	8	0.246	8	6.216	8	0.753	8	1076	110	108	shelf	Thunnus thynnus	Jeffreys Ledge Gulf of Maine New England	Chase B.C. (2002)	42'80'N	70'10'W	1988	July	1992	Octorber
111	335000	5.599	8	1.108	8	33.064	8	0.246	8	6.216	8	0.753	8	1076	110	108	shelf	Thunnus thynnus	Jeffreys Ledge Gulf of Maine New England	Chase B.C. (2002)	42'80'N	70'10'W	1988	July	1992	Octorber
39.8	248000	5.599	8	1.108	8	33.064	8	0.246	8	6.216	8	0.753	8	1076	110	108	shelf	Thunnus thynnus	Jeffreys Ledge Gulf of Maine New England	Chase B.C. (2002)	42'80'N	70'10'W	1988	July	1992	Octorber
27.2	248000	5.599	8	1.108	8	33.064	8	0.246	8	6.216	8	0.753	8	1076	110	108	shelf	Thunnus thynnus	Jeffreys Ledge Gulf of Maine New England	Chase B.C. (2002)	42'80'N	70'10'W	1988	July	1992	Octorber
27.2	248000	5.599	8	1.108	8	33.064	8	0.246	8	6.216	8	0.753	8	1076	110	108	shelf	Thunnus thynnus	Jeffreys Ledge Gulf of Maine New England	Chase B.C. (2002)	42'80'N	70'10'W	1988	July	1992	Octorber
27.2	248000	5.599	8	1.108	8	33.064	8	0.246	8	6.216	8	0.753	8	1076	110	108	shelf	Thunnus thynnus	Jeffreys Ledge Gulf of Maine New England	Chase B.C. (2002)	42'80'N	70'10'W	1988	July	1992	Octorber
27.2	248000	5.599	8	1.108	8	33.064	8	0.246	8	6.216	8	0.753	8	1076	110	108	shelf	Thunnus thynnus	Jeffreys Ledge Gulf of Maine New England	Chase B.C. (2002)	42'80'N	70'10'W	1988	July	1992	Octorber
27.2	248000	5.599	8	1.108	8	33.064	8	0.246	8	6.216	8	0.753	8	1076	110	108	shelf	Thunnus thynnus	Jeffreys Ledge Gulf of Maine New England	Chase B.C. (2002)	42'80'N	70'10'W	1988	July	1992	Octorber
27.2	248000	5.599	8	1.108	8	33.064	8	0.246	8	6.216	8	0.753	8	1076	110	108	shelf	Thunnus thynnus	Jeffreys Ledge Gulf of Maine New England	Chase B.C. (2002)	42'80'N	70'10'W	1988	July	1992	Octorber
27.2	248000	5.599	8	1.108	8	33.064	8	0.246	8	6.216	8	0.753	8	1076	110	108	shelf	Thunnus thynnus	Jeffreys Ledge Gulf of Maine New England	Chase B.C. (2002)	42'80'N	70'10'W	1988	July	1992	Octorber
27.2	248000	5.599	8	1.108	8	33.064	8	0.246	8	6.216	8	0.753	8	1076	110	108	shelf	Thunnus thynnus	Jeffreys Ledge Gulf of Maine New England	Chase B.C. (2002)	42'80'N	70'10'W	1988	July	1992	Octorber
27.2	248000	5.599	8	1.108	8	33.064	8	0.246	8	6.216	8	0.753	8	1076	110	108	shelf	Thunnus thynnus	Jeffreys Ledge Gulf of Maine New England	Chase B.C. (2002)	42'80'N	70'10'W	1988	July	1992	Octorber
27.2	248000	5.599	8	1.108	8	33.064	8	0.246	8	6.216	8	0.753	8	1076	110	108	shelf	Thunnus thynnus	Jeffreys Ledge Gulf of Maine New England	Chase B.C. (2002)	42'80'N	70'10'W	1988	July	1992	Octorber
27.2	248000	5.599	8	1.108	8	33.064	8	0.246	8	6.216	8	0.753	8	1076	110	108	shelf	Thunnus thynnus	Jeffreys Ledge Gulf of Maine New England	Chase B.C. (2002)	42'80'N	70'10'W	1988	July	1992	Octorber
27.2	248000	5.599	8	1.108	8	33.064	8	0.246	8	6.216	8	0.753	8	1076	110	108	shelf	Thunnus thynnus	Jeffreys Ledge Gulf of Maine New England	Chase B.C. (2002)	42'80'N	70'10'W	1988	July	1992	Octorber
27.2	248000	5.599	8	1.108	8	33.064	8	0.246	8	6.216	8	0.753	8	1076	110	108	shelf	Thunnus thynnus	Jeffreys Ledge Gulf of Maine New England	Chase B.C. (2002)	42'80'N	70'10'W	1988	July	1992	Octorber
27.2	248000	5.599	8	1.108	8	33.064	8	0.246	8	6.216	8	0.753	8	1076	110	108	shelf	Thunnus thynnus	Jeffreys Ledge Gulf of Maine New England	Chase B.C. (2002)	42'80'N	70'10'W	1988	July	1992	Octorber
27.2	248000	5.599	8	1.108	8	33.064	8	0.246	8	6.216	8	0.753	8	1076	110	108	shelf	Thunnus thynnus	Jeffreys Ledge Gulf of Maine New England	Chase B.C. (2002)	42'80'N	70'10'W	1988	July	1992	Octorber
27.2	248000	5.599	8	1.108	8	33.064	8	0.246	8	6.216	8	0.753	8	1076	110	108	shelf	Thunnus thynnus	Jeffreys Ledge Gulf of Maine New England	Chase B.C. (2002)	42'80'N	70'10'W	1988	July	1992	Octorber
33.1	248000	5.599	8	1.108	8	33.064	8	0.246	8	6.216	8	0.753	8	1076	110	108	shelf	Thunnus thynnus	Jeffreys Ledge Gulf of Maine New England	Chase B.C. (2002)	42'80'N	70'10'W	1988	July	1992	Octorber
33.1	248000	5.599	8	1.108	8	33.064	8	0.246	8	6.216	8	0.753	8	1076	110	108	shelf	Thunnus thynnus	Jeffreys Ledge Gulf of Maine New England	Chase B.C. (2002)	42'80'N	70'10'W	1988	July	1992	Octorber
33.1	248000	5.599	8	1.108	8	33.064	8	0.246	8	6.216	8	0.753	8	1076	110	108	shelf	Thunnus thynnus	Jeffreys Ledge Gulf of Maine New England	Chase B.C. (2002)	42'80'N	70'10'W	1988	July	1992	Octorber
33.1	248000	5.599	8	1.108	8	33.064	8	0.246	8	6.216	8	0.753	8	1076	110	108	shelf	Thunnus thynnus	Jeffreys Ledge Gulf of Maine New England	Chase B.C. (2002)	42'80'N	70'10'W	1988	July	1992	Octorber
33.1	248000	5.599	8	1.108	8	33.064	8	0.246	8	6.216	8	0.753	8	1076	110	108	shelf	Thunnus thynnus	Jeffreys Ledge Gulf of Maine New England	Chase B.C. (2002)	42'80'N	70'10'W	1988	July	1992	Octorber
33.1	248000	5.599	8	1.108	8	33.064	8	0.246	8	6.216	8	0.753	8	1076	110	108	shelf	Thunnus thynnus	Jeffreys Ledge Gulf of Maine New England	Chase B.C. (2002)	42'80'N	70'10'W	1988	July	1992	Octorber
33.1	248000	5.599	8	1.108	8	33.064	8	0.246	8	6.216	8	0.753	8	1076	110	108	shelf	Thunnus thynnus	Jeffreys Ledge Gulf of Maine New England	Chase B.C. (2002)	42'80'N	70'10'W	1988	July	1992	Octorber
33.1	248000	5.599	8	1.108	8	33.064	8	0.246	8	6.216	8	0.753	8	1076	110	108	shelf	Thunnus thynnus	Jeffreys Ledge Gulf of Maine New England	Chase B.C. (2002)	42'80'N	70'10'W	1988	July	1992	Octorber
33.1	248000	5.599	8	1.108	8	33.064	8	0.246	8	6.216	8	0.753	8	1076	110	108	shelf	Thunnus thynnus	Jeffreys Ledge Gulf of Maine New England	Chase B.C. (2002)	42'80'N	70'10'W	1988	July	1992	Octorber
39.8	248000	5.599	8	1.108	8	33.064	8	0.246	8	6.216	8	0.753	8	1076	110	108	shelf	Thunnus thynnus	Jeffreys Ledge Gulf of Maine New England	Chase B.C. (2002)	42'80'N	70'10'W	1988	July	1992	Octorber
39.8	248000	5.599	8	1.108	8	33.064	8	0.246	8	6.216	8	0.753	8	1076	110	108	shelf	Thunnus thynnus	Jeffreys Ledge Gulf of Maine New England	Chase B.C. (2002)	42'80'N	70'10'W	1988	July	1992	Octorber
39.8	248000	5.599	8	1.108	8	33.064	8	0.246	8	6.216	8	0.753	8	1076	110	108	shelf	Thunnus thynnus	Jeffreys Ledge Gulf of Maine New England	Chase B.C. (2002)	42'80'N	70'10'W	1988	July	1992	Octorber
2680	278000	5.599	8	1.108	8	33.064	8	0.246	8	6.216	8	0.753	8	1076	110	108	shelf	Thunnus thynnus	Jeffreys Ledge Gulf of Maine New England	Chase B.C. (2002)	42'80'N	70'10'W	1988	July	1992	Octorber
0.13	104000	5.599	8	1.108	8	33.064	8	0.246	8	6.216	8	0.753	8	1076	110	108	shelf	Thunnus thynnus	Jeffreys Ledge Gulf of Maine New England	Chase B.C. (2002)	42'80'N	70'10'W	1988	July	1992	Octorber
0.321	104000	5.599	8	1.108	8	33.064	8	0.246	8	6.216	8	0.753	8	1076	110	108	shelf	Thunnus thynnus	Jeffreys Ledge Gulf of Maine New England	Chase B.C. (2002)	42'80'N	70'10'W	1988	July	1992	Octorber
0.372	104000	5.599	8	1.108	8	33.064	8	0.246	8	6.216	8	0.753	8	1076	110	108	shelf	Thunnus thynnus	Jeffreys Ledge Gulf of Maine New England	Chase B.C. (2002)	42'80'N	70'10'W	1988	July	1992	Octorber
0.427	104000	5.599	8	1.108	8	33.064	8	0.246	8	6.216	8	0.753	8	1076	110	108	shelf	Thunnus thynnus	Jeffreys Ledge Gulf of Maine New England	Chase B.C. (2002)	42'80'N	70'10'W	1988	July	1992	Octorber
0.427	104000	5.599	8	1.108	8	33.064	8	0.246	8	6.216	8	0.753	8	1076	110	108	shelf	Thunnus thynnus	Jeffreys Ledge Gulf of Maine New England	Chase B.C. (2002)	42'80'N	70'10'W	1988	July	1992	Octorber
0.486	104000	5.599	8	1.108	8	33.064	8	0.246	8	6.216	8	0.753	8	1076	110	108	shelf	Thunnus thynnus	Jeffreys Ledge Gulf of Maine New England	Chase B.C. (2002)	42'80'N	70'10'W	1988	July	1992	Octorber
0.103	95600	5.599	8	1.108	8	33.064	8	0.246	8	6.216	8	0.753	8	1076	110	108	shelf	Thunnus thynnus	Jeffreys Ledge Gulf of Maine New England	Chase B.C. (2002)	42'80'N	70'10'W	1988	July	1992	Octorber
0.13	95600	5.599	8	1.108	8	33.064	8	0.246	8	6.216	8	0.753	8	1076	110	108	shelf	Thunnus thynnus	Jeffreys Ledge Gulf of Maine New England	Chase B.C. (2002)	42'80'N	70'10'W	1988	July	1992	Octorber
0.372	66500	5.599	8	1.108	8	33.064	8	0.246	8	6.216	8	0.753	8	1076	110	108	shelf	Thunnus thynnus	Jeffreys Ledge Gulf of Maine New England	Chase B.C. (2002)	42'80'N	70'10'W	1988	July	1992	Octorber
0.195	157000	5.599	8	1.108	8	33.064	8	0.246	8	6.216	8	0.753	8	1076	110	108	shelf	Thunnus thynnus	Jeffreys Ledge Gulf of Maine New England	Chase B.C. (2002)	42'80'N	70'10'W	1988	July	1992	Octorber
0.55	157000	5.599	8	1.108	8	33.064	8	0.246	8	6.216	8	0.753	8	1076	110	108	shelf	Thunnus thynnus	Jeffreys Ledge Gulf of Maine New England	Chase B.C. (2002)	42'80'N	70'10'W	1988	July	1992	Octorber
0.619	157000	5.599	8	1.108	8	33.064	8	0.246	8	6.216	8	0.753	8	1076	110	108	shelf	Thunnus thynnus	Jeffreys Ledge Gulf of Maine New England	Chase B.C. (2002)	42'80'N	70'10'W	1988	July	1992	Octorber
8.07	233000	5.599	8	1.108	8	33.064	8	0.246	8	6.216	8	0.753	8	1076	110	108	shelf	Thunnus thynnus	Jeffreys Ledge Gulf of Maine New England	Chase B.C. (2002)	42'80'N	70'10'W	1988	July	1992	Octorber
71	175000	5.599	8	1.108	8	33.064	8	0.246	8	6.216	8	0.753	8	1076	110	108	shelf	Thunnus thynnus	Jeffreys Ledge Gulf of Maine New England	Chase B.C. (2002)	42'80'N	70'10'W	1988	July	1992	Octorber
83	175000	5.599	8	1.108	8	33.064	8	0.246	8	6.216	8	0.753	8	1076	110	108	shelf	Thunnus thynnus	Jeffreys Ledge Gulf of Maine New England	Chase B.C. (2002)	42'80'N	70'10'W	1988	July	1992	Octorber
0.195	104000	5.599	8	1.108	8	33.064	8	0.246	8	6.216	8	0.753	8	1076	110	108	shelf	Thunnus thynnus	Jeffreys Ledge Gulf of Maine New England	Chase B.C. (2002)	42'80'N	70'10'W	1988	July	1992	Octorber
0.321	104000	5.599	8	1.108	8	33.064	8	0.246	8	6.216	8	0.753	8	1076	110	108	shelf	Thunnus thynnus	Jeffreys Ledge Gulf of Maine New England	Chase B.C. (2002)	42'80'N	70'10'W	1988	July	1992	Octorber
0.0802	132000	5.599	8	1.108	8	33.064	8	0.246	8	6.216	8	0.753	8	1076	110	108	shelf	Thunnus thynnus	Jeffreys Ledge Gulf of Maine New England	Chase B.C. (2002)	42'80'N	70'10'W	1988	July	1992	Octorber
83	182000	5.599	8	1.108	8	33.064	8	0.246	8	6.216	8	0.753	8	1076	110	108	shelf	Thunnus thynnus	Jeffreys Ledge Gulf of Maine New England	Chase B.C. (2002)	42'80'N	70'10'W	1988	July	1992	Octorber
83	168000	5.599	8	1.108	8	33.064	8	0.246	8	6.216	8	0.753	8	1076	110	108	shelf	Thunnus thynnus	Jeffreys Ledge Gulf of Maine New England	Chase B.C. (2002)	42'80'N	70'10'W	1988	July	1992	Octorber
96.2	163000	5.599	8	1.108	8	33.064	8	0.246	8	6.216	8	0.753	8	1076	110	108	shelf	Thunnus thynnus	Jeffreys Ledge Gulf of Maine New England	Chase B.C. (2002)	42'80'N	70'10'W	1988	July	1992	Octorber
71	163000	5.599	8	1.108	8	33.064	8	0.246	8	6.216	8	0.753	8	1076	110	108	shelf	Thunnus thynnus	Jeffreys Ledge Gulf of Maine New England	Chase B.C. (2002)	42'80'N	70'10'W	1988	July	1992	Octorber
71	163000	5.599	8	1.108	8	33.064	8	0.246	8	6.216	8	0.753	8	1076	110	108	shelf	Thunnus thynnus	Jeffreys Ledge Gulf of Maine New England	Chase B.C. (2002)	42'80'N	70'10'W	1988	July	1992	Octorber
83	163000	5.599	8	1.108	8	33.064	8	0.246	8	6.216	8	0.753	8	1076	110	108	shelf	Thunnus thynnus	Jeffreys Ledge Gulf of Maine New England	Chase B.C. (2002)	42'80'N	70'10'W	1988	July	1992	Octorber
96.2	163000	5.599	8	1.108	8	33.064	8	0.246	8	6.216	8	0.753	8	1076	110	108	shelf	Thunnus thynnus	Jeffreys Ledge Gulf of Maine New England	Chase B.C. (2002)	42'80'N	70'10'W	1988	July	1992	Octorber
111	157000	5.599	8	1.108	8	33.064	8	0.246	8	6.216	8	0.753	8	1076	110	108	shelf	Thunnus thynnus	Jeffreys Ledge Gulf of Maine New England	Chase B.C. (2002)	42'80'N	70'10'W	1988	July	1992	Octorber
127	157000	5.599	8	1.108	8	33.064	8	0.246	8	6.216	8	0.753	8	1076	110	108	shelf	Thunnus thynnus	Jeffreys Ledge Gulf of Maine New England	Chase B.C. (2002)	42'80'N	70'10'W	1988	July	1992	Octorber
0.619	136000	5.599	8	1.108	8	33.064	8	0.246	8	6.216	8	0.753	8	1076	110	108	shelf	Thunnus thynnus	Jeffreys Ledge Gulf of Maine New England	Chase B.C. (2002)	42'80'N	70'10'W	1988	July	1992	Octorber
17.6	182000	5.599	8	1.108	8	33.064	8	0.246	8	6.216	8	0.753	8	1076	110	108	shelf	Thunnus thynnus	Jeffreys Ledge Gulf of Maine New England	Chase B.C. (2002)	42'80'N	70'10'W	1988	July	1992	Octorber
0.103	132000	5.599	8	1.108	8	33.064	8	0.246	8	6.216	8	0.753	8	1076	110	108	shelf	Thunnus thynnus	Jeffreys Ledge Gulf of Maine New England	Chase B.C. (2002)	42'80'N	70'10'W	1988	July	1992	Octorber
0.161	109000	5.599	8	1.108	8	33.064	8	0.246	8	6.216	8	0.753	8	1076	110	108	shelf	Thunnus thynnus	Jeffreys Ledge Gulf of Maine New England	Chase B.C. (2002)	42'80'N	70'10'W	1988	July	1992	Octorber
0.195	109000	5.599	8	1.108	8	33.064	8	0.246	8	6.216	8	0.753	8	1076	110	108	shelf	Thunnus thynnus	Jeffreys Ledge Gulf of Maine New England	Chase B.C. (2002)	42'80'N	70'10'W	1988	July	1992	Octorber
0.233	109000	5.599	8	1.108	8	33.064	8	0.246	8	6.216	8	0.753	8	1076	110	108	shelf	Thunnus thynnus	Jeffreys Ledge Gulf of Maine New England	Chase B.C. (2002)	42'80'N	70'10'W	1988	July	1992	Octorber
0.233	109000	5.599	8	1.108	8	33.064	8	0.246	8	6.216	8	0.753	8	1076	110	108	shelf	Thunnus thynnus	Jeffreys Ledge Gulf of Maine New England	Chase B.C. (2002)	42'80'N	70'10'W	1988	July	1992	Octorber
0.275	109000	5.599	8	1.108	8	33.064	8	0.246	8	6.216	8	0.753	8	1076	110	108	shelf	Thunnus thynnus	Jeffreys Ledge Gulf of Maine New England	Chase B.C. (2002)	42'80'N	70'10'W	1988	July	1992	Octorber
0.427	182000	5.599	8	1.108	8	33.064	8	0.246	8	6.216	8	0.753	8	1076	110	108	shelf	Thunnus thynnus	Jeffreys Ledge Gulf of Maine New England	Chase B.C. (2002)	42'80'N	70'10'W	1988	July	1992	Octorber
0.161	157000	5.599	8	1.108	8	33.064	8	0.246	8	6.216	8	0.753	8	1076	110	108	shelf	Thunnus thynnus	Jeffreys Ledge Gulf of Maine New England	Chase B.C. (2002)	42'80'N	70'10'W	1988	July	1992	Octorber
428	104000	5.599	8	1.108	8	33.064	8	0.246	8	6.216	8	0.753	8	1076	110	108	shelf	Thunnus thynnus	Jeffreys Ledge Gulf of Maine New England	Chase B.C. (2002)	42'80'N	70'10'W	1988	July	1992	Octorber
476	104000	5.599	8	1.108	8	33.064	8	0.246	8	6.216	8	0.753	8	1076	110	108	shelf	Thunnus thynnus	Jeffreys Ledge Gulf of Maine New England	Chase B.C. (2002)	42'80'N	70'10'W	1988	July	1992	Octorber
528	104000	5.599	8	1.108	8	33.064	8	0.246	8	6.216	8	0.753	8	1076	110	108	shelf	Thunnus thynnus	Jeffreys Ledge Gulf of Maine New England	Chase B.C. (2002)	42'80'N	70'10'W	1988	July	1992	Octorber
528	78100	5.599	8	1.108	8	33.064	8	0.246	8	6.216	8	0.753	8	1076	110	108	shelf	Thunnus thynnus	Jeffreys Ledge Gulf of Maine New England	Chase B.C. (2002)	42'80'N	70'10'W	1988	July	1992	Octorber
584	78100	5.599	8	1.108	8	33.064	8	0.246	8	6.216	8	0.753	8	1076	110	108	shelf	Thunnus thynnus	Jeffreys Ledge Gulf of Maine New England	Chase B.C. (2002)	42'80'N	70'10'W	1988	July	1992	Octorber
206	136000	5.599	8	1.108	8	33.064	8	0.246	8	6.216	8	0.753	8	1076	110	108	shelf	Thunnus thynnus	Jeffreys Ledge Gulf of Maine New England	Chase B.C. (2002)	42'80'N	70'10'W	1988	July	1992	Octorber
164	182000	5.599	8	1.108	8	33.064	8	0.246	8	6.216	8	0.753	8	1076	110	108	shelf	Thunnus thynnus	Jeffreys Ledge Gulf of Maine New England	Chase B.C. (2002)	42'80'N	70'10'W	1988	July	1992	Octorber
164	182000	5.599	8	1.108	8	33.064	8	0.246	8	6.216	8	0.753	8	1076	110	108	shelf	Thunnus thynnus	Jeffreys Ledge Gulf of Maine New England	Chase B.C. (2002)	42'80'N	70'10'W	1988	July	1992	Octorber
268	1e+05	5.599	8	1.108	8	33.064	8	0.246	8	6.216	8	0.753	8	1076	110	108	shelf	Thunnus thynnus	Jeffreys Ledge Gulf of Maine New England	Chase B.C. (2002)	42'80'N	70'10'W	1988	July	1992	Octorber
303	1e+05	5.599	8	1.108	8	33.064	8	0.246	8	6.216	8	0.753	8	1076	110	108	shelf	Thunnus thynnus	Jeffreys Ledge Gulf of Maine New England	Chase B.C. (2002)	42'80'N	70'10'W	1988	July	1992	Octorber
303	1e+05	5.599	8	1.108	8	33.064	8	0.246	8	6.216	8	0.753	8	1076	110	108	shelf	Thunnus thynnus	Jeffreys Ledge Gulf of Maine New England	Chase B.C. (2002)	42'80'N	70'10'W	1988	July	1992	Octorber
303	1e+05	5.599	8	1.108	8	33.064	8	0.246	8	6.216	8	0.753	8	1076	110	108	shelf	Thunnus thynnus	Jeffreys Ledge Gulf of Maine New England	Chase B.C. (2002)	42'80'N	70'10'W	1988	July	1992	Octorber
341	1e+05	5.599	8	1.108	8	33.064	8	0.246	8	6.216	8	0.753	8	1076	110	108	shelf	Thunnus thynnus	Jeffreys Ledge Gulf of Maine New England	Chase B.C. (2002)	42'80'N	70'10'W	1988	July	1992	Octorber
341	1e+05	5.599	8	1.108	8	33.064	8	0.246	8	6.216	8	0.753	8	1076	110	108	shelf	Thunnus thynnus	Jeffreys Ledge Gulf of Maine New England	Chase B.C. (2002)	42'80'N	70'10'W	1988	July	1992	Octorber
341	1e+05	5.599	8	1.108	8	33.064	8	0.246	8	6.216	8	0.753	8	1076	110	108	shelf	Thunnus thynnus	Jeffreys Ledge Gulf of Maine New England	Chase B.C. (2002)	42'80'N	70'10'W	1988	July	1992	Octorber
383	1e+05	5.599	8	1.108	8	33.064	8	0.246	8	6.216	8	0.753	8	1076	110	108	shelf	Thunnus thynnus	Jeffreys Ledge Gulf of Maine New England	Chase B.C. (2002)	42'80'N	70'10'W	1988	July	1992	Octorber
23.6	50700	5.599	8	1.108	8	33.064	8	0.246	8	6.216	8	0.753	8	1076	110	108	shelf	Thunnus thynnus	Jeffreys Ledge Gulf of Maine New England	Chase B.C. (2002)	42'80'N	70'10'W	1988	July	1992	Octorber
29.1	50700	5.599	8	1.108	8	33.064	8	0.246	8	6.216	8	0.753	8	1076	110	108	shelf	Thunnus thynnus	Jeffreys Ledge Gulf of Maine New England	Chase B.C. (2002)	42'80'N	70'10'W	1988	July	1992	Octorber
268	109000	5.599	8	1.108	8	33.064	8	0.246	8	6.216	8	0.753	8	1076	110	108	shelf	Thunnus thynnus	Jeffreys Ledge Gulf of Maine New England	Chase B.C. (2002)	42'80'N	70'10'W	1988	July	1992	Octorber
0.161	157000	5.599	8	1.108	8	33.064	8	0.246	8	6.216	8	0.753	8	1076	110	108	shelf	Thunnus thynnus	Jeffreys Ledge Gulf of Maine New England	Chase B.C. (2002)	42'80'N	70'10'W	1988	July	1992	Octorber
22.1	294000	5.599	8	1.108	8	33.064	8	0.246	8	6.216	8	0.753	8	1076	110	108	shelf	Thunnus thynnus	Jeffreys Ledge Gulf of Maine New England	Chase B.C. (2002)	42'80'N	70'10'W	1988	July	1992	Octorber
11.6	92500	5.858	-2	1.497	-2	32.903	-2	0.316	-2	6.535	-2	0.722	-2	1002	98	63	shelf	Thunnus thynnus	Stellwagen Bank Gulf of Maine New England	Chase B.C. (2002)	42'40'N	70'15'W	1988	July	1992	Octorber
11.6	92500	5.858	-2	1.497	-2	32.903	-2	0.316	-2	6.535	-2	0.722	-2	1002	98	63	shelf	Thunnus thynnus	Stellwagen Bank Gulf of Maine New England	Chase B.C. (2002)	42'40'N	70'15'W	1988	July	1992	Octorber
11.6	92500	5.858	-2	1.497	-2	32.903	-2	0.316	-2	6.535	-2	0.722	-2	1002	98	63	shelf	Thunnus thynnus	Stellwagen Bank Gulf of Maine New England	Chase B.C. (2002)	42'40'N	70'15'W	1988	July	1992	Octorber
11.6	92500	5.858	-2	1.497	-2	32.903	-2	0.316	-2	6.535	-2	0.722	-2	1002	98	63	shelf	Thunnus thynnus	Stellwagen Bank Gulf of Maine New England	Chase B.C. (2002)	42'40'N	70'15'W	1988	July	1992	Octorber
11.6	92500	5.858	-2	1.497	-2	32.903	-2	0.316	-2	6.535	-2	0.722	-2	1002	98	63	shelf	Thunnus thynnus	Stellwagen Bank Gulf of Maine New England	Chase B.C. (2002)	42'40'N	70'15'W	1988	July	1992	Octorber
11.6	92500	5.858	-2	1.497	-2	32.903	-2	0.316	-2	6.535	-2	0.722	-2	1002	98	63	shelf	Thunnus thynnus	Stellwagen Bank Gulf of Maine New England	Chase B.C. (2002)	42'40'N	70'15'W	1988	July	1992	Octorber
11.6	92500	5.858	-2	1.497	-2	32.903	-2	0.316	-2	6.535	-2	0.722	-2	1002	98	63	shelf	Thunnus thynnus	Stellwagen Bank Gulf of Maine New England	Chase B.C. (2002)	42'40'N	70'15'W	1988	July	1992	Octorber
14	92500	5.858	-2	1.497	-2	32.903	-2	0.316	-2	6.535	-2	0.722	-2	1002	98	63	shelf	Thunnus thynnus	Stellwagen Bank Gulf of Maine New England	Chase B.C. (2002)	42'40'N	70'15'W	1988	July	1992	Octorber
14	92500	5.858	-2	1.497	-2	32.903	-2	0.316	-2	6.535	-2	0.722	-2	1002	98	63	shelf	Thunnus thynnus	Stellwagen Bank Gulf of Maine New England	Chase B.C. (2002)	42'40'N	70'15'W	1988	July	1992	Octorber
14	92500	5.858	-2	1.497	-2	32.903	-2	0.316	-2	6.535	-2	0.722	-2	1002	98	63	shelf	Thunnus thynnus	Stellwagen Bank Gulf of Maine New England	Chase B.C. (2002)	42'40'N	70'15'W	1988	July	1992	Octorber
14	92500	5.858	-2	1.497	-2	32.903	-2	0.316	-2	6.535	-2	0.722	-2	1002	98	63	shelf	Thunnus thynnus	Stellwagen Bank Gulf of Maine New England	Chase B.C. (2002)	42'40'N	70'15'W	1988	July	1992	Octorber
14	92500	5.858	-2	1.497	-2	32.903	-2	0.316	-2	6.535	-2	0.722	-2	1002	98	63	shelf	Thunnus thynnus	Stellwagen Bank Gulf of Maine New England	Chase B.C. (2002)	42'40'N	70'15'W	1988	July	1992	Octorber
14	92500	5.858	-2	1.497	-2	32.903	-2	0.316	-2	6.535	-2	0.722	-2	1002	98	63	shelf	Thunnus thynnus	Stellwagen Bank Gulf of Maine New England	Chase B.C. (2002)	42'40'N	70'15'W	1988	July	1992	Octorber
14	92500	5.858	-2	1.497	-2	32.903	-2	0.316	-2	6.535	-2	0.722	-2	1002	98	63	shelf	Thunnus thynnus	Stellwagen Bank Gulf of Maine New England	Chase B.C. (2002)	42'40'N	70'15'W	1988	July	1992	Octorber
14	92500	5.858	-2	1.497	-2	32.903	-2	0.316	-2	6.535	-2	0.722	-2	1002	98	63	shelf	Thunnus thynnus	Stellwagen Bank Gulf of Maine New England	Chase B.C. (2002)	42'40'N	70'15'W	1988	July	1992	Octorber
14	92500	5.858	-2	1.497	-2	32.903	-2	0.316	-2	6.535	-2	0.722	-2	1002	98	63	shelf	Thunnus thynnus	Stellwagen Bank Gulf of Maine New England	Chase B.C. (2002)	42'40'N	70'15'W	1988	July	1992	Octorber
14	92500	5.858	-2	1.497	-2	32.903	-2	0.316	-2	6.535	-2	0.722	-2	1002	98	63	shelf	Thunnus thynnus	Stellwagen Bank Gulf of Maine New England	Chase B.C. (2002)	42'40'N	70'15'W	1988	July	1992	Octorber
14	92500	5.858	-2	1.497	-2	32.903	-2	0.316	-2	6.535	-2	0.722	-2	1002	98	63	shelf	Thunnus thynnus	Stellwagen Bank Gulf of Maine New England	Chase B.C. (2002)	42'40'N	70'15'W	1988	July	1992	Octorber
14	92500	5.858	-2	1.497	-2	32.903	-2	0.316	-2	6.535	-2	0.722	-2	1002	98	63	shelf	Thunnus thynnus	Stellwagen Bank Gulf of Maine New England	Chase B.C. (2002)	42'40'N	70'15'W	1988	July	1992	Octorber
14	92500	5.858	-2	1.497	-2	32.903	-2	0.316	-2	6.535	-2	0.722	-2	1002	98	63	shelf	Thunnus thynnus	Stellwagen Bank Gulf of Maine New England	Chase B.C. (2002)	42'40'N	70'15'W	1988	July	1992	Octorber
14	92500	5.858	-2	1.497	-2	32.903	-2	0.316	-2	6.535	-2	0.722	-2	1002	98	63	shelf	Thunnus thynnus	Stellwagen Bank Gulf of Maine New England	Chase B.C. (2002)	42'40'N	70'15'W	1988	July	1992	Octorber
14	92500	5.858	-2	1.497	-2	32.903	-2	0.316	-2	6.535	-2	0.722	-2	1002	98	63	shelf	Thunnus thynnus	Stellwagen Bank Gulf of Maine New England	Chase B.C. (2002)	42'40'N	70'15'W	1988	July	1992	Octorber
14	92500	5.858	-2	1.497	-2	32.903	-2	0.316	-2	6.535	-2	0.722	-2	1002	98	63	shelf	Thunnus thynnus	Stellwagen Bank Gulf of Maine New England	Chase B.C. (2002)	42'40'N	70'15'W	1988	July	1992	Octorber
14	92500	5.858	-2	1.497	-2	32.903	-2	0.316	-2	6.535	-2	0.722	-2	1002	98	63	shelf	Thunnus thynnus	Stellwagen Bank Gulf of Maine New England	Chase B.C. (2002)	42'40'N	70'15'W	1988	July	1992	Octorber
14	92500	5.858	-2	1.497	-2	32.903	-2	0.316	-2	6.535	-2	0.722	-2	1002	98	63	shelf	Thunnus thynnus	Stellwagen Bank Gulf of Maine New England	Chase B.C. (2002)	42'40'N	70'15'W	1988	July	1992	Octorber
14	92500	5.858	-2	1.497	-2	32.903	-2	0.316	-2	6.535	-2	0.722	-2	1002	98	63	shelf	Thunnus thynnus	Stellwagen Bank Gulf of Maine New England	Chase B.C. (2002)	42'40'N	70'15'W	1988	July	1992	Octorber
14	92500	5.858	-2	1.497	-2	32.903	-2	0.316	-2	6.535	-2	0.722	-2	1002	98	63	shelf	Thunnus thynnus	Stellwagen Bank Gulf of Maine New England	Chase B.C. (2002)	42'40'N	70'15'W	1988	July	1992	Octorber
14	92500	5.858	-2	1.497	-2	32.903	-2	0.316	-2	6.535	-2	0.722	-2	1002	98	63	shelf	Thunnus thynnus	Stellwagen Bank Gulf of Maine New England	Chase B.C. (2002)	42'40'N	70'15'W	1988	July	1992	Octorber
14	92500	5.858	-2	1.497	-2	32.903	-2	0.316	-2	6.535	-2	0.722	-2	1002	98	63	shelf	Thunnus thynnus	Stellwagen Bank Gulf of Maine New England	Chase B.C. (2002)	42'40'N	70'15'W	1988	July	1992	Octorber
14	92500	5.858	-2	1.497	-2	32.903	-2	0.316	-2	6.535	-2	0.722	-2	1002	98	63	shelf	Thunnus thynnus	Stellwagen Bank Gulf of Maine New England	Chase B.C. (2002)	42'40'N	70'15'W	1988	July	1992	Octorber
14	92500	5.858	-2	1.497	-2	32.903	-2	0.316	-2	6.535	-2	0.722	-2	1002	98	63	shelf	Thunnus thynnus	Stellwagen Bank Gulf of Maine New England	Chase B.C. (2002)	42'40'N	70'15'W	1988	July	1992	Octorber
14	92500	5.858	-2	1.497	-2	32.903	-2	0.316	-2	6.535	-2	0.722	-2	1002	98	63	shelf	Thunnus thynnus	Stellwagen Bank Gulf of Maine New England	Chase B.C. (2002)	42'40'N	70'15'W	1988	July	1992	Octorber
14	92500	5.858	-2	1.497	-2	32.903	-2	0.316	-2	6.535	-2	0.722	-2	1002	98	63	shelf	Thunnus thynnus	Stellwagen Bank Gulf of Maine New England	Chase B.C. (2002)	42'40'N	70'15'W	1988	July	1992	Octorber
14	92500	5.858	-2	1.497	-2	32.903	-2	0.316	-2	6.535	-2	0.722	-2	1002	98	63	shelf	Thunnus thynnus	Stellwagen Bank Gulf of Maine New England	Chase B.C. (2002)	42'40'N	70'15'W	1988	July	1992	Octorber
16.8	92500	5.858	-2	1.497	-2	32.903	-2	0.316	-2	6.535	-2	0.722	-2	1002	98	63	shelf	Thunnus thynnus	Stellwagen Bank Gulf of Maine New England	Chase B.C. (2002)	42'40'N	70'15'W	1988	July	1992	Octorber
16.8	92500	5.858	-2	1.497	-2	32.903	-2	0.316	-2	6.535	-2	0.722	-2	1002	98	63	shelf	Thunnus thynnus	Stellwagen Bank Gulf of Maine New England	Chase B.C. (2002)	42'40'N	70'15'W	1988	July	1992	Octorber
16.8	92500	5.858	-2	1.497	-2	32.903	-2	0.316	-2	6.535	-2	0.722	-2	1002	98	63	shelf	Thunnus thynnus	Stellwagen Bank Gulf of Maine New England	Chase B.C. (2002)	42'40'N	70'15'W	1988	July	1992	Octorber
16.8	92500	5.858	-2	1.497	-2	32.903	-2	0.316	-2	6.535	-2	0.722	-2	1002	98	63	shelf	Thunnus thynnus	Stellwagen Bank Gulf of Maine New England	Chase B.C. (2002)	42'40'N	70'15'W	1988	July	1992	Octorber
16.8	92500	5.858	-2	1.497	-2	32.903	-2	0.316	-2	6.535	-2	0.722	-2	1002	98	63	shelf	Thunnus thynnus	Stellwagen Bank Gulf of Maine New England	Chase B.C. (2002)	42'40'N	70'15'W	1988	July	1992	Octorber
16.8	92500	5.858	-2	1.497	-2	32.903	-2	0.316	-2	6.535	-2	0.722	-2	1002	98	63	shelf	Thunnus thynnus	Stellwagen Bank Gulf of Maine New England	Chase B.C. (2002)	42'40'N	70'15'W	1988	July	1992	Octorber
16.8	92500	5.858	-2	1.497	-2	32.903	-2	0.316	-2	6.535	-2	0.722	-2	1002	98	63	shelf	Thunnus thynnus	Stellwagen Bank Gulf of Maine New England	Chase B.C. (2002)	42'40'N	70'15'W	1988	July	1992	Octorber
16.8	92500	5.858	-2	1.497	-2	32.903	-2	0.316	-2	6.535	-2	0.722	-2	1002	98	63	shelf	Thunnus thynnus	Stellwagen Bank Gulf of Maine New England	Chase B.C. (2002)	42'40'N	70'15'W	1988	July	1992	Octorber
16.8	92500	5.858	-2	1.497	-2	32.903	-2	0.316	-2	6.535	-2	0.722	-2	1002	98	63	shelf	Thunnus thynnus	Stellwagen Bank Gulf of Maine New England	Chase B.C. (2002)	42'40'N	70'15'W	1988	July	1992	Octorber
16.8	92500	5.858	-2	1.497	-2	32.903	-2	0.316	-2	6.535	-2	0.722	-2	1002	98	63	shelf	Thunnus thynnus	Stellwagen Bank Gulf of Maine New England	Chase B.C. (2002)	42'40'N	70'15'W	1988	July	1992	Octorber
16.8	92500	5.858	-2	1.497	-2	32.903	-2	0.316	-2	6.535	-2	0.722	-2	1002	98	63	shelf	Thunnus thynnus	Stellwagen Bank Gulf of Maine New England	Chase B.C. (2002)	42'40'N	70'15'W	1988	July	1992	Octorber
16.8	92500	5.858	-2	1.497	-2	32.903	-2	0.316	-2	6.535	-2	0.722	-2	1002	98	63	shelf	Thunnus thynnus	Stellwagen Bank Gulf of Maine New England	Chase B.C. (2002)	42'40'N	70'15'W	1988	July	1992	Octorber
16.8	92500	5.858	-2	1.497	-2	32.903	-2	0.316	-2	6.535	-2	0.722	-2	1002	98	63	shelf	Thunnus thynnus	Stellwagen Bank Gulf of Maine New England	Chase B.C. (2002)	42'40'N	70'15'W	1988	July	1992	Octorber
16.8	92500	5.858	-2	1.497	-2	32.903	-2	0.316	-2	6.535	-2	0.722	-2	1002	98	63	shelf	Thunnus thynnus	Stellwagen Bank Gulf of Maine New England	Chase B.C. (2002)	42'40'N	70'15'W	1988	July	1992	Octorber
16.8	92500	5.858	-2	1.497	-2	32.903	-2	0.316	-2	6.535	-2	0.722	-2	1002	98	63	shelf	Thunnus thynnus	Stellwagen Bank Gulf of Maine New England	Chase B.C. (2002)	42'40'N	70'15'W	1988	July	1992	Octorber
16.8	92500	5.858	-2	1.497	-2	32.903	-2	0.316	-2	6.535	-2	0.722	-2	1002	98	63	shelf	Thunnus thynnus	Stellwagen Bank Gulf of Maine New England	Chase B.C. (2002)	42'40'N	70'15'W	1988	July	1992	Octorber
16.8	92500	5.858	-2	1.497	-2	32.903	-2	0.316	-2	6.535	-2	0.722	-2	1002	98	63	shelf	Thunnus thynnus	Stellwagen Bank Gulf of Maine New England	Chase B.C. (2002)	42'40'N	70'15'W	1988	July	1992	Octorber
16.8	92500	5.858	-2	1.497	-2	32.903	-2	0.316	-2	6.535	-2	0.722	-2	1002	98	63	shelf	Thunnus thynnus	Stellwagen Bank Gulf of Maine New England	Chase B.C. (2002)	42'40'N	70'15'W	1988	July	1992	Octorber
16.8	92500	5.858	-2	1.497	-2	32.903	-2	0.316	-2	6.535	-2	0.722	-2	1002	98	63	shelf	Thunnus thynnus	Stellwagen Bank Gulf of Maine New England	Chase B.C. (2002)	42'40'N	70'15'W	1988	July	1992	Octorber
16.8	92500	5.858	-2	1.497	-2	32.903	-2	0.316	-2	6.535	-2	0.722	-2	1002	98	63	shelf	Thunnus thynnus	Stellwagen Bank Gulf of Maine New England	Chase B.C. (2002)	42'40'N	70'15'W	1988	July	1992	Octorber
16.8	92500	5.858	-2	1.497	-2	32.903	-2	0.316	-2	6.535	-2	0.722	-2	1002	98	63	shelf	Thunnus thynnus	Stellwagen Bank Gulf of Maine New England	Chase B.C. (2002)	42'40'N	70'15'W	1988	July	1992	Octorber
16.8	92500	5.858	-2	1.497	-2	32.903	-2	0.316	-2	6.535	-2	0.722	-2	1002	98	63	shelf	Thunnus thynnus	Stellwagen Bank Gulf of Maine New England	Chase B.C. (2002)	42'40'N	70'15'W	1988	July	1992	Octorber
16.8	92500	5.858	-2	1.497	-2	32.903	-2	0.316	-2	6.535	-2	0.722	-2	1002	98	63	shelf	Thunnus thynnus	Stellwagen Bank Gulf of Maine New England	Chase B.C. (2002)	42'40'N	70'15'W	1988	July	1992	Octorber
16.8	92500	5.858	-2	1.497	-2	32.903	-2	0.316	-2	6.535	-2	0.722	-2	1002	98	63	shelf	Thunnus thynnus	Stellwagen Bank Gulf of Maine New England	Chase B.C. (2002)	42'40'N	70'15'W	1988	July	1992	Octorber
16.8	92500	5.858	-2	1.497	-2	32.903	-2	0.316	-2	6.535	-2	0.722	-2	1002	98	63	shelf	Thunnus thynnus	Stellwagen Bank Gulf of Maine New England	Chase B.C. (2002)	42'40'N	70'15'W	1988	July	1992	Octorber
16.8	92500	5.858	-2	1.497	-2	32.903	-2	0.316	-2	6.535	-2	0.722	-2	1002	98	63	shelf	Thunnus thynnus	Stellwagen Bank Gulf of Maine New England	Chase B.C. (2002)	42'40'N	70'15'W	1988	July	1992	Octorber
16.8	92500	5.858	-2	1.497	-2	32.903	-2	0.316	-2	6.535	-2	0.722	-2	1002	98	63	shelf	Thunnus thynnus	Stellwagen Bank Gulf of Maine New England	Chase B.C. (2002)	42'40'N	70'15'W	1988	July	1992	Octorber
16.8	92500	5.858	-2	1.497	-2	32.903	-2	0.316	-2	6.535	-2	0.722	-2	1002	98	63	shelf	Thunnus thynnus	Stellwagen Bank Gulf of Maine New England	Chase B.C. (2002)	42'40'N	70'15'W	1988	July	1992	Octorber
20	92500	5.858	-2	1.497	-2	32.903	-2	0.316	-2	6.535	-2	0.722	-2	1002	98	63	shelf	Thunnus thynnus	Stellwagen Bank Gulf of Maine New England	Chase B.C. (2002)	42'40'N	70'15'W	1988	July	1992	Octorber
20	92500	5.858	-2	1.497	-2	32.903	-2	0.316	-2	6.535	-2	0.722	-2	1002	98	63	shelf	Thunnus thynnus	Stellwagen Bank Gulf of Maine New England	Chase B.C. (2002)	42'40'N	70'15'W	1988	July	1992	Octorber
20	92500	5.858	-2	1.497	-2	32.903	-2	0.316	-2	6.535	-2	0.722	-2	1002	98	63	shelf	Thunnus thynnus	Stellwagen Bank Gulf of Maine New England	Chase B.C. (2002)	42'40'N	70'15'W	1988	July	1992	Octorber
20	92500	5.858	-2	1.497	-2	32.903	-2	0.316	-2	6.535	-2	0.722	-2	1002	98	63	shelf	Thunnus thynnus	Stellwagen Bank Gulf of Maine New England	Chase B.C. (2002)	42'40'N	70'15'W	1988	July	1992	Octorber
20	92500	5.858	-2	1.497	-2	32.903	-2	0.316	-2	6.535	-2	0.722	-2	1002	98	63	shelf	Thunnus thynnus	Stellwagen Bank Gulf of Maine New England	Chase B.C. (2002)	42'40'N	70'15'W	1988	July	1992	Octorber
20	92500	5.858	-2	1.497	-2	32.903	-2	0.316	-2	6.535	-2	0.722	-2	1002	98	63	shelf	Thunnus thynnus	Stellwagen Bank Gulf of Maine New England	Chase B.C. (2002)	42'40'N	70'15'W	1988	July	1992	Octorber
20	92500	5.858	-2	1.497	-2	32.903	-2	0.316	-2	6.535	-2	0.722	-2	1002	98	63	shelf	Thunnus thynnus	Stellwagen Bank Gulf of Maine New England	Chase B.C. (2002)	42'40'N	70'15'W	1988	July	1992	Octorber
20	92500	5.858	-2	1.497	-2	32.903	-2	0.316	-2	6.535	-2	0.722	-2	1002	98	63	shelf	Thunnus thynnus	Stellwagen Bank Gulf of Maine New England	Chase B.C. (2002)	42'40'N	70'15'W	1988	July	1992	Octorber
20	92500	5.858	-2	1.497	-2	32.903	-2	0.316	-2	6.535	-2	0.722	-2	1002	98	63	shelf	Thunnus thynnus	Stellwagen Bank Gulf of Maine New England	Chase B.C. (2002)	42'40'N	70'15'W	1988	July	1992	Octorber
20	92500	5.858	-2	1.497	-2	32.903	-2	0.316	-2	6.535	-2	0.722	-2	1002	98	63	shelf	Thunnus thynnus	Stellwagen Bank Gulf of Maine New England	Chase B.C. (2002)	42'40'N	70'15'W	1988	July	1992	Octorber
20	92500	5.858	-2	1.497	-2	32.903	-2	0.316	-2	6.535	-2	0.722	-2	1002	98	63	shelf	Thunnus thynnus	Stellwagen Bank Gulf of Maine New England	Chase B.C. (2002)	42'40'N	70'15'W	1988	July	1992	Octorber
20	92500	5.858	-2	1.497	-2	32.903	-2	0.316	-2	6.535	-2	0.722	-2	1002	98	63	shelf	Thunnus thynnus	Stellwagen Bank Gulf of Maine New England	Chase B.C. (2002)	42'40'N	70'15'W	1988	July	1992	Octorber
20	92500	5.858	-2	1.497	-2	32.903	-2	0.316	-2	6.535	-2	0.722	-2	1002	98	63	shelf	Thunnus thynnus	Stellwagen Bank Gulf of Maine New England	Chase B.C. (2002)	42'40'N	70'15'W	1988	July	1992	Octorber
20	92500	5.858	-2	1.497	-2	32.903	-2	0.316	-2	6.535	-2	0.722	-2	1002	98	63	shelf	Thunnus thynnus	Stellwagen Bank Gulf of Maine New England	Chase B.C. (2002)	42'40'N	70'15'W	1988	July	1992	Octorber
23.5	92500	5.858	-2	1.497	-2	32.903	-2	0.316	-2	6.535	-2	0.722	-2	1002	98	63	shelf	Thunnus thynnus	Stellwagen Bank Gulf of Maine New England	Chase B.C. (2002)	42'40'N	70'15'W	1988	July	1992	Octorber
23.5	92500	5.858	-2	1.497	-2	32.903	-2	0.316	-2	6.535	-2	0.722	-2	1002	98	63	shelf	Thunnus thynnus	Stellwagen Bank Gulf of Maine New England	Chase B.C. (2002)	42'40'N	70'15'W	1988	July	1992	Octorber
20	95600	5.858	-2	1.497	-2	32.903	-2	0.316	-2	6.535	-2	0.722	-2	1002	98	63	shelf	Thunnus thynnus	Stellwagen Bank Gulf of Maine New England	Chase B.C. (2002)	42'40'N	70'15'W	1988	July	1992	Octorber
20	95600	5.858	-2	1.497	-2	32.903	-2	0.316	-2	6.535	-2	0.722	-2	1002	98	63	shelf	Thunnus thynnus	Stellwagen Bank Gulf of Maine New England	Chase B.C. (2002)	42'40'N	70'15'W	1988	July	1992	Octorber
20	95600	5.858	-2	1.497	-2	32.903	-2	0.316	-2	6.535	-2	0.722	-2	1002	98	63	shelf	Thunnus thynnus	Stellwagen Bank Gulf of Maine New England	Chase B.C. (2002)	42'40'N	70'15'W	1988	July	1992	Octorber
20	95600	5.858	-2	1.497	-2	32.903	-2	0.316	-2	6.535	-2	0.722	-2	1002	98	63	shelf	Thunnus thynnus	Stellwagen Bank Gulf of Maine New England	Chase B.C. (2002)	42'40'N	70'15'W	1988	July	1992	Octorber
20	95600	5.858	-2	1.497	-2	32.903	-2	0.316	-2	6.535	-2	0.722	-2	1002	98	63	shelf	Thunnus thynnus	Stellwagen Bank Gulf of Maine New England	Chase B.C. (2002)	42'40'N	70'15'W	1988	July	1992	Octorber
20	95600	5.858	-2	1.497	-2	32.903	-2	0.316	-2	6.535	-2	0.722	-2	1002	98	63	shelf	Thunnus thynnus	Stellwagen Bank Gulf of Maine New England	Chase B.C. (2002)	42'40'N	70'15'W	1988	July	1992	Octorber
23.5	95600	5.858	-2	1.497	-2	32.903	-2	0.316	-2	6.535	-2	0.722	-2	1002	98	63	shelf	Thunnus thynnus	Stellwagen Bank Gulf of Maine New England	Chase B.C. (2002)	42'40'N	70'15'W	1988	July	1992	Octorber
23.5	95600	5.858	-2	1.497	-2	32.903	-2	0.316	-2	6.535	-2	0.722	-2	1002	98	63	shelf	Thunnus thynnus	Stellwagen Bank Gulf of Maine New England	Chase B.C. (2002)	42'40'N	70'15'W	1988	July	1992	Octorber
23.5	95600	5.858	-2	1.497	-2	32.903	-2	0.316	-2	6.535	-2	0.722	-2	1002	98	63	shelf	Thunnus thynnus	Stellwagen Bank Gulf of Maine New England	Chase B.C. (2002)	42'40'N	70'15'W	1988	July	1992	Octorber
23.5	95600	5.858	-2	1.497	-2	32.903	-2	0.316	-2	6.535	-2	0.722	-2	1002	98	63	shelf	Thunnus thynnus	Stellwagen Bank Gulf of Maine New England	Chase B.C. (2002)	42'40'N	70'15'W	1988	July	1992	Octorber
23.5	95600	5.858	-2	1.497	-2	32.903	-2	0.316	-2	6.535	-2	0.722	-2	1002	98	63	shelf	Thunnus thynnus	Stellwagen Bank Gulf of Maine New England	Chase B.C. (2002)	42'40'N	70'15'W	1988	July	1992	Octorber
23.5	95600	5.858	-2	1.497	-2	32.903	-2	0.316	-2	6.535	-2	0.722	-2	1002	98	63	shelf	Thunnus thynnus	Stellwagen Bank Gulf of Maine New England	Chase B.C. (2002)	42'40'N	70'15'W	1988	July	1992	Octorber
23.5	95600	5.858	-2	1.497	-2	32.903	-2	0.316	-2	6.535	-2	0.722	-2	1002	98	63	shelf	Thunnus thynnus	Stellwagen Bank Gulf of Maine New England	Chase B.C. (2002)	42'40'N	70'15'W	1988	July	1992	Octorber
27.5	95600	5.858	-2	1.497	-2	32.903	-2	0.316	-2	6.535	-2	0.722	-2	1002	98	63	shelf	Thunnus thynnus	Stellwagen Bank Gulf of Maine New England	Chase B.C. (2002)	42'40'N	70'15'W	1988	July	1992	Octorber
232	95600	5.858	-2	1.497	-2	32.903	-2	0.316	-2	6.535	-2	0.722	-2	1002	98	63	shelf	Thunnus thynnus	Stellwagen Bank Gulf of Maine New England	Chase B.C. (2002)	42'40'N	70'15'W	1988	July	1992	Octorber
0.233	123000	5.858	-2	1.497	-2	32.903	-2	0.316	-2	6.535	-2	0.722	-2	1002	98	63	shelf	Thunnus thynnus	Stellwagen Bank Gulf of Maine New England	Chase B.C. (2002)	42'40'N	70'15'W	1988	July	1992	Octorber
9.41	123000	5.858	-2	1.497	-2	32.903	-2	0.316	-2	6.535	-2	0.722	-2	1002	98	63	shelf	Thunnus thynnus	Stellwagen Bank Gulf of Maine New England	Chase B.C. (2002)	42'40'N	70'15'W	1988	July	1992	Octorber
9.41	123000	5.858	-2	1.497	-2	32.903	-2	0.316	-2	6.535	-2	0.722	-2	1002	98	63	shelf	Thunnus thynnus	Stellwagen Bank Gulf of Maine New England	Chase B.C. (2002)	42'40'N	70'15'W	1988	July	1992	Octorber
9.41	123000	5.858	-2	1.497	-2	32.903	-2	0.316	-2	6.535	-2	0.722	-2	1002	98	63	shelf	Thunnus thynnus	Stellwagen Bank Gulf of Maine New England	Chase B.C. (2002)	42'40'N	70'15'W	1988	July	1992	Octorber
11.6	123000	5.858	-2	1.497	-2	32.903	-2	0.316	-2	6.535	-2	0.722	-2	1002	98	63	shelf	Thunnus thynnus	Stellwagen Bank Gulf of Maine New England	Chase B.C. (2002)	42'40'N	70'15'W	1988	July	1992	Octorber
11.6	123000	5.858	-2	1.497	-2	32.903	-2	0.316	-2	6.535	-2	0.722	-2	1002	98	63	shelf	Thunnus thynnus	Stellwagen Bank Gulf of Maine New England	Chase B.C. (2002)	42'40'N	70'15'W	1988	July	1992	Octorber
11.6	123000	5.858	-2	1.497	-2	32.903	-2	0.316	-2	6.535	-2	0.722	-2	1002	98	63	shelf	Thunnus thynnus	Stellwagen Bank Gulf of Maine New England	Chase B.C. (2002)	42'40'N	70'15'W	1988	July	1992	Octorber
11.6	123000	5.858	-2	1.497	-2	32.903	-2	0.316	-2	6.535	-2	0.722	-2	1002	98	63	shelf	Thunnus thynnus	Stellwagen Bank Gulf of Maine New England	Chase B.C. (2002)	42'40'N	70'15'W	1988	July	1992	Octorber
11.6	123000	5.858	-2	1.497	-2	32.903	-2	0.316	-2	6.535	-2	0.722	-2	1002	98	63	shelf	Thunnus thynnus	Stellwagen Bank Gulf of Maine New England	Chase B.C. (2002)	42'40'N	70'15'W	1988	July	1992	Octorber
11.6	123000	5.858	-2	1.497	-2	32.903	-2	0.316	-2	6.535	-2	0.722	-2	1002	98	63	shelf	Thunnus thynnus	Stellwagen Bank Gulf of Maine New England	Chase B.C. (2002)	42'40'N	70'15'W	1988	July	1992	Octorber
11.6	123000	5.858	-2	1.497	-2	32.903	-2	0.316	-2	6.535	-2	0.722	-2	1002	98	63	shelf	Thunnus thynnus	Stellwagen Bank Gulf of Maine New England	Chase B.C. (2002)	42'40'N	70'15'W	1988	July	1992	Octorber
11.6	123000	5.858	-2	1.497	-2	32.903	-2	0.316	-2	6.535	-2	0.722	-2	1002	98	63	shelf	Thunnus thynnus	Stellwagen Bank Gulf of Maine New England	Chase B.C. (2002)	42'40'N	70'15'W	1988	July	1992	Octorber
14	123000	5.858	-2	1.497	-2	32.903	-2	0.316	-2	6.535	-2	0.722	-2	1002	98	63	shelf	Thunnus thynnus	Stellwagen Bank Gulf of Maine New England	Chase B.C. (2002)	42'40'N	70'15'W	1988	July	1992	Octorber
14	123000	5.858	-2	1.497	-2	32.903	-2	0.316	-2	6.535	-2	0.722	-2	1002	98	63	shelf	Thunnus thynnus	Stellwagen Bank Gulf of Maine New England	Chase B.C. (2002)	42'40'N	70'15'W	1988	July	1992	Octorber
14	123000	5.858	-2	1.497	-2	32.903	-2	0.316	-2	6.535	-2	0.722	-2	1002	98	63	shelf	Thunnus thynnus	Stellwagen Bank Gulf of Maine New England	Chase B.C. (2002)	42'40'N	70'15'W	1988	July	1992	Octorber
14	123000	5.858	-2	1.497	-2	32.903	-2	0.316	-2	6.535	-2	0.722	-2	1002	98	63	shelf	Thunnus thynnus	Stellwagen Bank Gulf of Maine New England	Chase B.C. (2002)	42'40'N	70'15'W	1988	July	1992	Octorber
14	123000	5.858	-2	1.497	-2	32.903	-2	0.316	-2	6.535	-2	0.722	-2	1002	98	63	shelf	Thunnus thynnus	Stellwagen Bank Gulf of Maine New England	Chase B.C. (2002)	42'40'N	70'15'W	1988	July	1992	Octorber
14	123000	5.858	-2	1.497	-2	32.903	-2	0.316	-2	6.535	-2	0.722	-2	1002	98	63	shelf	Thunnus thynnus	Stellwagen Bank Gulf of Maine New England	Chase B.C. (2002)	42'40'N	70'15'W	1988	July	1992	Octorber
14	123000	5.858	-2	1.497	-2	32.903	-2	0.316	-2	6.535	-2	0.722	-2	1002	98	63	shelf	Thunnus thynnus	Stellwagen Bank Gulf of Maine New England	Chase B.C. (2002)	42'40'N	70'15'W	1988	July	1992	Octorber
14	123000	5.858	-2	1.497	-2	32.903	-2	0.316	-2	6.535	-2	0.722	-2	1002	98	63	shelf	Thunnus thynnus	Stellwagen Bank Gulf of Maine New England	Chase B.C. (2002)	42'40'N	70'15'W	1988	July	1992	Octorber
14	123000	5.858	-2	1.497	-2	32.903	-2	0.316	-2	6.535	-2	0.722	-2	1002	98	63	shelf	Thunnus thynnus	Stellwagen Bank Gulf of Maine New England	Chase B.C. (2002)	42'40'N	70'15'W	1988	July	1992	Octorber
14	123000	5.858	-2	1.497	-2	32.903	-2	0.316	-2	6.535	-2	0.722	-2	1002	98	63	shelf	Thunnus thynnus	Stellwagen Bank Gulf of Maine New England	Chase B.C. (2002)	42'40'N	70'15'W	1988	July	1992	Octorber
14	123000	5.858	-2	1.497	-2	32.903	-2	0.316	-2	6.535	-2	0.722	-2	1002	98	63	shelf	Thunnus thynnus	Stellwagen Bank Gulf of Maine New England	Chase B.C. (2002)	42'40'N	70'15'W	1988	July	1992	Octorber
14	123000	5.858	-2	1.497	-2	32.903	-2	0.316	-2	6.535	-2	0.722	-2	1002	98	63	shelf	Thunnus thynnus	Stellwagen Bank Gulf of Maine New England	Chase B.C. (2002)	42'40'N	70'15'W	1988	July	1992	Octorber
14	123000	5.858	-2	1.497	-2	32.903	-2	0.316	-2	6.535	-2	0.722	-2	1002	98	63	shelf	Thunnus thynnus	Stellwagen Bank Gulf of Maine New England	Chase B.C. (2002)	42'40'N	70'15'W	1988	July	1992	Octorber
14	123000	5.858	-2	1.497	-2	32.903	-2	0.316	-2	6.535	-2	0.722	-2	1002	98	63	shelf	Thunnus thynnus	Stellwagen Bank Gulf of Maine New England	Chase B.C. (2002)	42'40'N	70'15'W	1988	July	1992	Octorber
14	123000	5.858	-2	1.497	-2	32.903	-2	0.316	-2	6.535	-2	0.722	-2	1002	98	63	shelf	Thunnus thynnus	Stellwagen Bank Gulf of Maine New England	Chase B.C. (2002)	42'40'N	70'15'W	1988	July	1992	Octorber
16.8	123000	5.858	-2	1.497	-2	32.903	-2	0.316	-2	6.535	-2	0.722	-2	1002	98	63	shelf	Thunnus thynnus	Stellwagen Bank Gulf of Maine New England	Chase B.C. (2002)	42'40'N	70'15'W	1988	July	1992	Octorber
16.8	123000	5.858	-2	1.497	-2	32.903	-2	0.316	-2	6.535	-2	0.722	-2	1002	98	63	shelf	Thunnus thynnus	Stellwagen Bank Gulf of Maine New England	Chase B.C. (2002)	42'40'N	70'15'W	1988	July	1992	Octorber
16.8	123000	5.858	-2	1.497	-2	32.903	-2	0.316	-2	6.535	-2	0.722	-2	1002	98	63	shelf	Thunnus thynnus	Stellwagen Bank Gulf of Maine New England	Chase B.C. (2002)	42'40'N	70'15'W	1988	July	1992	Octorber
16.8	123000	5.858	-2	1.497	-2	32.903	-2	0.316	-2	6.535	-2	0.722	-2	1002	98	63	shelf	Thunnus thynnus	Stellwagen Bank Gulf of Maine New England	Chase B.C. (2002)	42'40'N	70'15'W	1988	July	1992	Octorber
16.8	123000	5.858	-2	1.497	-2	32.903	-2	0.316	-2	6.535	-2	0.722	-2	1002	98	63	shelf	Thunnus thynnus	Stellwagen Bank Gulf of Maine New England	Chase B.C. (2002)	42'40'N	70'15'W	1988	July	1992	Octorber
16.8	123000	5.858	-2	1.497	-2	32.903	-2	0.316	-2	6.535	-2	0.722	-2	1002	98	63	shelf	Thunnus thynnus	Stellwagen Bank Gulf of Maine New England	Chase B.C. (2002)	42'40'N	70'15'W	1988	July	1992	Octorber
16.8	123000	5.858	-2	1.497	-2	32.903	-2	0.316	-2	6.535	-2	0.722	-2	1002	98	63	shelf	Thunnus thynnus	Stellwagen Bank Gulf of Maine New England	Chase B.C. (2002)	42'40'N	70'15'W	1988	July	1992	Octorber
16.8	123000	5.858	-2	1.497	-2	32.903	-2	0.316	-2	6.535	-2	0.722	-2	1002	98	63	shelf	Thunnus thynnus	Stellwagen Bank Gulf of Maine New England	Chase B.C. (2002)	42'40'N	70'15'W	1988	July	1992	Octorber
16.8	123000	5.858	-2	1.497	-2	32.903	-2	0.316	-2	6.535	-2	0.722	-2	1002	98	63	shelf	Thunnus thynnus	Stellwagen Bank Gulf of Maine New England	Chase B.C. (2002)	42'40'N	70'15'W	1988	July	1992	Octorber
16.8	123000	5.858	-2	1.497	-2	32.903	-2	0.316	-2	6.535	-2	0.722	-2	1002	98	63	shelf	Thunnus thynnus	Stellwagen Bank Gulf of Maine New England	Chase B.C. (2002)	42'40'N	70'15'W	1988	July	1992	Octorber
16.8	123000	5.858	-2	1.497	-2	32.903	-2	0.316	-2	6.535	-2	0.722	-2	1002	98	63	shelf	Thunnus thynnus	Stellwagen Bank Gulf of Maine New England	Chase B.C. (2002)	42'40'N	70'15'W	1988	July	1992	Octorber
16.8	123000	5.858	-2	1.497	-2	32.903	-2	0.316	-2	6.535	-2	0.722	-2	1002	98	63	shelf	Thunnus thynnus	Stellwagen Bank Gulf of Maine New England	Chase B.C. (2002)	42'40'N	70'15'W	1988	July	1992	Octorber
16.8	123000	5.858	-2	1.497	-2	32.903	-2	0.316	-2	6.535	-2	0.722	-2	1002	98	63	shelf	Thunnus thynnus	Stellwagen Bank Gulf of Maine New England	Chase B.C. (2002)	42'40'N	70'15'W	1988	July	1992	Octorber
20	123000	5.858	-2	1.497	-2	32.903	-2	0.316	-2	6.535	-2	0.722	-2	1002	98	63	shelf	Thunnus thynnus	Stellwagen Bank Gulf of Maine New England	Chase B.C. (2002)	42'40'N	70'15'W	1988	July	1992	Octorber
20	123000	5.858	-2	1.497	-2	32.903	-2	0.316	-2	6.535	-2	0.722	-2	1002	98	63	shelf	Thunnus thynnus	Stellwagen Bank Gulf of Maine New England	Chase B.C. (2002)	42'40'N	70'15'W	1988	July	1992	Octorber
20	123000	5.858	-2	1.497	-2	32.903	-2	0.316	-2	6.535	-2	0.722	-2	1002	98	63	shelf	Thunnus thynnus	Stellwagen Bank Gulf of Maine New England	Chase B.C. (2002)	42'40'N	70'15'W	1988	July	1992	Octorber
23.5	123000	5.858	-2	1.497	-2	32.903	-2	0.316	-2	6.535	-2	0.722	-2	1002	98	63	shelf	Thunnus thynnus	Stellwagen Bank Gulf of Maine New England	Chase B.C. (2002)	42'40'N	70'15'W	1988	July	1992	Octorber
23.5	123000	5.858	-2	1.497	-2	32.903	-2	0.316	-2	6.535	-2	0.722	-2	1002	98	63	shelf	Thunnus thynnus	Stellwagen Bank Gulf of Maine New England	Chase B.C. (2002)	42'40'N	70'15'W	1988	July	1992	Octorber
23.5	123000	5.858	-2	1.497	-2	32.903	-2	0.316	-2	6.535	-2	0.722	-2	1002	98	63	shelf	Thunnus thynnus	Stellwagen Bank Gulf of Maine New England	Chase B.C. (2002)	42'40'N	70'15'W	1988	July	1992	Octorber
7.56	142000	5.858	-2	1.497	-2	32.903	-2	0.316	-2	6.535	-2	0.722	-2	1002	98	63	shelf	Thunnus thynnus	Stellwagen Bank Gulf of Maine New England	Chase B.C. (2002)	42'40'N	70'15'W	1988	July	1992	Octorber
14	123000	5.858	-2	1.497	-2	32.903	-2	0.316	-2	6.535	-2	0.722	-2	1002	98	63	shelf	Thunnus thynnus	Stellwagen Bank Gulf of Maine New England	Chase B.C. (2002)	42'40'N	70'15'W	1988	July	1992	Octorber
14	123000	5.858	-2	1.497	-2	32.903	-2	0.316	-2	6.535	-2	0.722	-2	1002	98	63	shelf	Thunnus thynnus	Stellwagen Bank Gulf of Maine New England	Chase B.C. (2002)	42'40'N	70'15'W	1988	July	1992	Octorber
14	123000	5.858	-2	1.497	-2	32.903	-2	0.316	-2	6.535	-2	0.722	-2	1002	98	63	shelf	Thunnus thynnus	Stellwagen Bank Gulf of Maine New England	Chase B.C. (2002)	42'40'N	70'15'W	1988	July	1992	Octorber
16.8	123000	5.858	-2	1.497	-2	32.903	-2	0.316	-2	6.535	-2	0.722	-2	1002	98	63	shelf	Thunnus thynnus	Stellwagen Bank Gulf of Maine New England	Chase B.C. (2002)	42'40'N	70'15'W	1988	July	1992	Octorber
7.56	142000	5.858	-2	1.497	-2	32.903	-2	0.316	-2	6.535	-2	0.722	-2	1002	98	63	shelf	Thunnus thynnus	Stellwagen Bank Gulf of Maine New England	Chase B.C. (2002)	42'40'N	70'15'W	1988	July	1992	Octorber
7.56	142000	5.858	-2	1.497	-2	32.903	-2	0.316	-2	6.535	-2	0.722	-2	1002	98	63	shelf	Thunnus thynnus	Stellwagen Bank Gulf of Maine New England	Chase B.C. (2002)	42'40'N	70'15'W	1988	July	1992	Octorber
7.56	142000	5.858	-2	1.497	-2	32.903	-2	0.316	-2	6.535	-2	0.722	-2	1002	98	63	shelf	Thunnus thynnus	Stellwagen Bank Gulf of Maine New England	Chase B.C. (2002)	42'40'N	70'15'W	1988	July	1992	Octorber
9.41	142000	5.858	-2	1.497	-2	32.903	-2	0.316	-2	6.535	-2	0.722	-2	1002	98	63	shelf	Thunnus thynnus	Stellwagen Bank Gulf of Maine New England	Chase B.C. (2002)	42'40'N	70'15'W	1988	July	1992	Octorber
9.41	142000	5.858	-2	1.497	-2	32.903	-2	0.316	-2	6.535	-2	0.722	-2	1002	98	63	shelf	Thunnus thynnus	Stellwagen Bank Gulf of Maine New England	Chase B.C. (2002)	42'40'N	70'15'W	1988	July	1992	Octorber
9.41	142000	5.858	-2	1.497	-2	32.903	-2	0.316	-2	6.535	-2	0.722	-2	1002	98	63	shelf	Thunnus thynnus	Stellwagen Bank Gulf of Maine New England	Chase B.C. (2002)	42'40'N	70'15'W	1988	July	1992	Octorber
9.41	142000	5.858	-2	1.497	-2	32.903	-2	0.316	-2	6.535	-2	0.722	-2	1002	98	63	shelf	Thunnus thynnus	Stellwagen Bank Gulf of Maine New England	Chase B.C. (2002)	42'40'N	70'15'W	1988	July	1992	Octorber
9.41	142000	5.858	-2	1.497	-2	32.903	-2	0.316	-2	6.535	-2	0.722	-2	1002	98	63	shelf	Thunnus thynnus	Stellwagen Bank Gulf of Maine New England	Chase B.C. (2002)	42'40'N	70'15'W	1988	July	1992	Octorber
9.41	142000	5.858	-2	1.497	-2	32.903	-2	0.316	-2	6.535	-2	0.722	-2	1002	98	63	shelf	Thunnus thynnus	Stellwagen Bank Gulf of Maine New England	Chase B.C. (2002)	42'40'N	70'15'W	1988	July	1992	Octorber
9.41	142000	5.858	-2	1.497	-2	32.903	-2	0.316	-2	6.535	-2	0.722	-2	1002	98	63	shelf	Thunnus thynnus	Stellwagen Bank Gulf of Maine New England	Chase B.C. (2002)	42'40'N	70'15'W	1988	July	1992	Octorber
9.41	142000	5.858	-2	1.497	-2	32.903	-2	0.316	-2	6.535	-2	0.722	-2	1002	98	63	shelf	Thunnus thynnus	Stellwagen Bank Gulf of Maine New England	Chase B.C. (2002)	42'40'N	70'15'W	1988	July	1992	Octorber
11.6	142000	5.858	-2	1.497	-2	32.903	-2	0.316	-2	6.535	-2	0.722	-2	1002	98	63	shelf	Thunnus thynnus	Stellwagen Bank Gulf of Maine New England	Chase B.C. (2002)	42'40'N	70'15'W	1988	July	1992	Octorber
11.6	142000	5.858	-2	1.497	-2	32.903	-2	0.316	-2	6.535	-2	0.722	-2	1002	98	63	shelf	Thunnus thynnus	Stellwagen Bank Gulf of Maine New England	Chase B.C. (2002)	42'40'N	70'15'W	1988	July	1992	Octorber
11.6	142000	5.858	-2	1.497	-2	32.903	-2	0.316	-2	6.535	-2	0.722	-2	1002	98	63	shelf	Thunnus thynnus	Stellwagen Bank Gulf of Maine New England	Chase B.C. (2002)	42'40'N	70'15'W	1988	July	1992	Octorber
11.6	142000	5.858	-2	1.497	-2	32.903	-2	0.316	-2	6.535	-2	0.722	-2	1002	98	63	shelf	Thunnus thynnus	Stellwagen Bank Gulf of Maine New England	Chase B.C. (2002)	42'40'N	70'15'W	1988	July	1992	Octorber
11.6	142000	5.858	-2	1.497	-2	32.903	-2	0.316	-2	6.535	-2	0.722	-2	1002	98	63	shelf	Thunnus thynnus	Stellwagen Bank Gulf of Maine New England	Chase B.C. (2002)	42'40'N	70'15'W	1988	July	1992	Octorber
11.6	142000	5.858	-2	1.497	-2	32.903	-2	0.316	-2	6.535	-2	0.722	-2	1002	98	63	shelf	Thunnus thynnus	Stellwagen Bank Gulf of Maine New England	Chase B.C. (2002)	42'40'N	70'15'W	1988	July	1992	Octorber
11.6	142000	5.858	-2	1.497	-2	32.903	-2	0.316	-2	6.535	-2	0.722	-2	1002	98	63	shelf	Thunnus thynnus	Stellwagen Bank Gulf of Maine New England	Chase B.C. (2002)	42'40'N	70'15'W	1988	July	1992	Octorber
11.6	142000	5.858	-2	1.497	-2	32.903	-2	0.316	-2	6.535	-2	0.722	-2	1002	98	63	shelf	Thunnus thynnus	Stellwagen Bank Gulf of Maine New England	Chase B.C. (2002)	42'40'N	70'15'W	1988	July	1992	Octorber
11.6	142000	5.858	-2	1.497	-2	32.903	-2	0.316	-2	6.535	-2	0.722	-2	1002	98	63	shelf	Thunnus thynnus	Stellwagen Bank Gulf of Maine New England	Chase B.C. (2002)	42'40'N	70'15'W	1988	July	1992	Octorber
11.6	142000	5.858	-2	1.497	-2	32.903	-2	0.316	-2	6.535	-2	0.722	-2	1002	98	63	shelf	Thunnus thynnus	Stellwagen Bank Gulf of Maine New England	Chase B.C. (2002)	42'40'N	70'15'W	1988	July	1992	Octorber
11.6	142000	5.858	-2	1.497	-2	32.903	-2	0.316	-2	6.535	-2	0.722	-2	1002	98	63	shelf	Thunnus thynnus	Stellwagen Bank Gulf of Maine New England	Chase B.C. (2002)	42'40'N	70'15'W	1988	July	1992	Octorber
11.6	142000	5.858	-2	1.497	-2	32.903	-2	0.316	-2	6.535	-2	0.722	-2	1002	98	63	shelf	Thunnus thynnus	Stellwagen Bank Gulf of Maine New England	Chase B.C. (2002)	42'40'N	70'15'W	1988	July	1992	Octorber
11.6	142000	5.858	-2	1.497	-2	32.903	-2	0.316	-2	6.535	-2	0.722	-2	1002	98	63	shelf	Thunnus thynnus	Stellwagen Bank Gulf of Maine New England	Chase B.C. (2002)	42'40'N	70'15'W	1988	July	1992	Octorber
11.6	142000	5.858	-2	1.497	-2	32.903	-2	0.316	-2	6.535	-2	0.722	-2	1002	98	63	shelf	Thunnus thynnus	Stellwagen Bank Gulf of Maine New England	Chase B.C. (2002)	42'40'N	70'15'W	1988	July	1992	Octorber
11.6	142000	5.858	-2	1.497	-2	32.903	-2	0.316	-2	6.535	-2	0.722	-2	1002	98	63	shelf	Thunnus thynnus	Stellwagen Bank Gulf of Maine New England	Chase B.C. (2002)	42'40'N	70'15'W	1988	July	1992	Octorber
11.6	142000	5.858	-2	1.497	-2	32.903	-2	0.316	-2	6.535	-2	0.722	-2	1002	98	63	shelf	Thunnus thynnus	Stellwagen Bank Gulf of Maine New England	Chase B.C. (2002)	42'40'N	70'15'W	1988	July	1992	Octorber
11.6	142000	5.858	-2	1.497	-2	32.903	-2	0.316	-2	6.535	-2	0.722	-2	1002	98	63	shelf	Thunnus thynnus	Stellwagen Bank Gulf of Maine New England	Chase B.C. (2002)	42'40'N	70'15'W	1988	July	1992	Octorber
11.6	142000	5.858	-2	1.497	-2	32.903	-2	0.316	-2	6.535	-2	0.722	-2	1002	98	63	shelf	Thunnus thynnus	Stellwagen Bank Gulf of Maine New England	Chase B.C. (2002)	42'40'N	70'15'W	1988	July	1992	Octorber
11.6	142000	5.858	-2	1.497	-2	32.903	-2	0.316	-2	6.535	-2	0.722	-2	1002	98	63	shelf	Thunnus thynnus	Stellwagen Bank Gulf of Maine New England	Chase B.C. (2002)	42'40'N	70'15'W	1988	July	1992	Octorber
14	142000	5.858	-2	1.497	-2	32.903	-2	0.316	-2	6.535	-2	0.722	-2	1002	98	63	shelf	Thunnus thynnus	Stellwagen Bank Gulf of Maine New England	Chase B.C. (2002)	42'40'N	70'15'W	1988	July	1992	Octorber
14	142000	5.858	-2	1.497	-2	32.903	-2	0.316	-2	6.535	-2	0.722	-2	1002	98	63	shelf	Thunnus thynnus	Stellwagen Bank Gulf of Maine New England	Chase B.C. (2002)	42'40'N	70'15'W	1988	July	1992	Octorber
14	142000	5.858	-2	1.497	-2	32.903	-2	0.316	-2	6.535	-2	0.722	-2	1002	98	63	shelf	Thunnus thynnus	Stellwagen Bank Gulf of Maine New England	Chase B.C. (2002)	42'40'N	70'15'W	1988	July	1992	Octorber
14	142000	5.858	-2	1.497	-2	32.903	-2	0.316	-2	6.535	-2	0.722	-2	1002	98	63	shelf	Thunnus thynnus	Stellwagen Bank Gulf of Maine New England	Chase B.C. (2002)	42'40'N	70'15'W	1988	July	1992	Octorber
14	142000	5.858	-2	1.497	-2	32.903	-2	0.316	-2	6.535	-2	0.722	-2	1002	98	63	shelf	Thunnus thynnus	Stellwagen Bank Gulf of Maine New England	Chase B.C. (2002)	42'40'N	70'15'W	1988	July	1992	Octorber
14	142000	5.858	-2	1.497	-2	32.903	-2	0.316	-2	6.535	-2	0.722	-2	1002	98	63	shelf	Thunnus thynnus	Stellwagen Bank Gulf of Maine New England	Chase B.C. (2002)	42'40'N	70'15'W	1988	July	1992	Octorber
14	142000	5.858	-2	1.497	-2	32.903	-2	0.316	-2	6.535	-2	0.722	-2	1002	98	63	shelf	Thunnus thynnus	Stellwagen Bank Gulf of Maine New England	Chase B.C. (2002)	42'40'N	70'15'W	1988	July	1992	Octorber
14	142000	5.858	-2	1.497	-2	32.903	-2	0.316	-2	6.535	-2	0.722	-2	1002	98	63	shelf	Thunnus thynnus	Stellwagen Bank Gulf of Maine New England	Chase B.C. (2002)	42'40'N	70'15'W	1988	July	1992	Octorber
14	142000	5.858	-2	1.497	-2	32.903	-2	0.316	-2	6.535	-2	0.722	-2	1002	98	63	shelf	Thunnus thynnus	Stellwagen Bank Gulf of Maine New England	Chase B.C. (2002)	42'40'N	70'15'W	1988	July	1992	Octorber
14	142000	5.858	-2	1.497	-2	32.903	-2	0.316	-2	6.535	-2	0.722	-2	1002	98	63	shelf	Thunnus thynnus	Stellwagen Bank Gulf of Maine New England	Chase B.C. (2002)	42'40'N	70'15'W	1988	July	1992	Octorber
14	142000	5.858	-2	1.497	-2	32.903	-2	0.316	-2	6.535	-2	0.722	-2	1002	98	63	shelf	Thunnus thynnus	Stellwagen Bank Gulf of Maine New England	Chase B.C. (2002)	42'40'N	70'15'W	1988	July	1992	Octorber
14	142000	5.858	-2	1.497	-2	32.903	-2	0.316	-2	6.535	-2	0.722	-2	1002	98	63	shelf	Thunnus thynnus	Stellwagen Bank Gulf of Maine New England	Chase B.C. (2002)	42'40'N	70'15'W	1988	July	1992	Octorber
14	142000	5.858	-2	1.497	-2	32.903	-2	0.316	-2	6.535	-2	0.722	-2	1002	98	63	shelf	Thunnus thynnus	Stellwagen Bank Gulf of Maine New England	Chase B.C. (2002)	42'40'N	70'15'W	1988	July	1992	Octorber
14	142000	5.858	-2	1.497	-2	32.903	-2	0.316	-2	6.535	-2	0.722	-2	1002	98	63	shelf	Thunnus thynnus	Stellwagen Bank Gulf of Maine New England	Chase B.C. (2002)	42'40'N	70'15'W	1988	July	1992	Octorber
16.8	142000	5.858	-2	1.497	-2	32.903	-2	0.316	-2	6.535	-2	0.722	-2	1002	98	63	shelf	Thunnus thynnus	Stellwagen Bank Gulf of Maine New England	Chase B.C. (2002)	42'40'N	70'15'W	1988	July	1992	Octorber
16.8	142000	5.858	-2	1.497	-2	32.903	-2	0.316	-2	6.535	-2	0.722	-2	1002	98	63	shelf	Thunnus thynnus	Stellwagen Bank Gulf of Maine New England	Chase B.C. (2002)	42'40'N	70'15'W	1988	July	1992	Octorber
16.8	142000	5.858	-2	1.497	-2	32.903	-2	0.316	-2	6.535	-2	0.722	-2	1002	98	63	shelf	Thunnus thynnus	Stellwagen Bank Gulf of Maine New England	Chase B.C. (2002)	42'40'N	70'15'W	1988	July	1992	Octorber
16.8	142000	5.858	-2	1.497	-2	32.903	-2	0.316	-2	6.535	-2	0.722	-2	1002	98	63	shelf	Thunnus thynnus	Stellwagen Bank Gulf of Maine New England	Chase B.C. (2002)	42'40'N	70'15'W	1988	July	1992	Octorber
20	142000	5.858	-2	1.497	-2	32.903	-2	0.316	-2	6.535	-2	0.722	-2	1002	98	63	shelf	Thunnus thynnus	Stellwagen Bank Gulf of Maine New England	Chase B.C. (2002)	42'40'N	70'15'W	1988	July	1992	Octorber
51.8	142000	5.858	-2	1.497	-2	32.903	-2	0.316	-2	6.535	-2	0.722	-2	1002	98	63	shelf	Thunnus thynnus	Stellwagen Bank Gulf of Maine New England	Chase B.C. (2002)	42'40'N	70'15'W	1988	July	1992	Octorber
4.63	155000	5.858	-2	1.497	-2	32.903	-2	0.316	-2	6.535	-2	0.722	-2	1002	98	63	shelf	Thunnus thynnus	Stellwagen Bank Gulf of Maine New England	Chase B.C. (2002)	42'40'N	70'15'W	1988	July	1992	Octorber
4.63	155000	5.858	-2	1.497	-2	32.903	-2	0.316	-2	6.535	-2	0.722	-2	1002	98	63	shelf	Thunnus thynnus	Stellwagen Bank Gulf of Maine New England	Chase B.C. (2002)	42'40'N	70'15'W	1988	July	1992	Octorber
5.97	155000	5.858	-2	1.497	-2	32.903	-2	0.316	-2	6.535	-2	0.722	-2	1002	98	63	shelf	Thunnus thynnus	Stellwagen Bank Gulf of Maine New England	Chase B.C. (2002)	42'40'N	70'15'W	1988	July	1992	Octorber
5.97	155000	5.858	-2	1.497	-2	32.903	-2	0.316	-2	6.535	-2	0.722	-2	1002	98	63	shelf	Thunnus thynnus	Stellwagen Bank Gulf of Maine New England	Chase B.C. (2002)	42'40'N	70'15'W	1988	July	1992	Octorber
5.97	155000	5.858	-2	1.497	-2	32.903	-2	0.316	-2	6.535	-2	0.722	-2	1002	98	63	shelf	Thunnus thynnus	Stellwagen Bank Gulf of Maine New England	Chase B.C. (2002)	42'40'N	70'15'W	1988	July	1992	Octorber
5.97	155000	5.858	-2	1.497	-2	32.903	-2	0.316	-2	6.535	-2	0.722	-2	1002	98	63	shelf	Thunnus thynnus	Stellwagen Bank Gulf of Maine New England	Chase B.C. (2002)	42'40'N	70'15'W	1988	July	1992	Octorber
5.97	155000	5.858	-2	1.497	-2	32.903	-2	0.316	-2	6.535	-2	0.722	-2	1002	98	63	shelf	Thunnus thynnus	Stellwagen Bank Gulf of Maine New England	Chase B.C. (2002)	42'40'N	70'15'W	1988	July	1992	Octorber
5.97	155000	5.858	-2	1.497	-2	32.903	-2	0.316	-2	6.535	-2	0.722	-2	1002	98	63	shelf	Thunnus thynnus	Stellwagen Bank Gulf of Maine New England	Chase B.C. (2002)	42'40'N	70'15'W	1988	July	1992	Octorber
5.97	155000	5.858	-2	1.497	-2	32.903	-2	0.316	-2	6.535	-2	0.722	-2	1002	98	63	shelf	Thunnus thynnus	Stellwagen Bank Gulf of Maine New England	Chase B.C. (2002)	42'40'N	70'15'W	1988	July	1992	Octorber
5.97	155000	5.858	-2	1.497	-2	32.903	-2	0.316	-2	6.535	-2	0.722	-2	1002	98	63	shelf	Thunnus thynnus	Stellwagen Bank Gulf of Maine New England	Chase B.C. (2002)	42'40'N	70'15'W	1988	July	1992	Octorber
5.97	155000	5.858	-2	1.497	-2	32.903	-2	0.316	-2	6.535	-2	0.722	-2	1002	98	63	shelf	Thunnus thynnus	Stellwagen Bank Gulf of Maine New England	Chase B.C. (2002)	42'40'N	70'15'W	1988	July	1992	Octorber
7.56	155000	5.858	-2	1.497	-2	32.903	-2	0.316	-2	6.535	-2	0.722	-2	1002	98	63	shelf	Thunnus thynnus	Stellwagen Bank Gulf of Maine New England	Chase B.C. (2002)	42'40'N	70'15'W	1988	July	1992	Octorber
7.56	155000	5.858	-2	1.497	-2	32.903	-2	0.316	-2	6.535	-2	0.722	-2	1002	98	63	shelf	Thunnus thynnus	Stellwagen Bank Gulf of Maine New England	Chase B.C. (2002)	42'40'N	70'15'W	1988	July	1992	Octorber
7.56	155000	5.858	-2	1.497	-2	32.903	-2	0.316	-2	6.535	-2	0.722	-2	1002	98	63	shelf	Thunnus thynnus	Stellwagen Bank Gulf of Maine New England	Chase B.C. (2002)	42'40'N	70'15'W	1988	July	1992	Octorber
7.56	155000	5.858	-2	1.497	-2	32.903	-2	0.316	-2	6.535	-2	0.722	-2	1002	98	63	shelf	Thunnus thynnus	Stellwagen Bank Gulf of Maine New England	Chase B.C. (2002)	42'40'N	70'15'W	1988	July	1992	Octorber
7.56	155000	5.858	-2	1.497	-2	32.903	-2	0.316	-2	6.535	-2	0.722	-2	1002	98	63	shelf	Thunnus thynnus	Stellwagen Bank Gulf of Maine New England	Chase B.C. (2002)	42'40'N	70'15'W	1988	July	1992	Octorber
7.56	155000	5.858	-2	1.497	-2	32.903	-2	0.316	-2	6.535	-2	0.722	-2	1002	98	63	shelf	Thunnus thynnus	Stellwagen Bank Gulf of Maine New England	Chase B.C. (2002)	42'40'N	70'15'W	1988	July	1992	Octorber
7.56	155000	5.858	-2	1.497	-2	32.903	-2	0.316	-2	6.535	-2	0.722	-2	1002	98	63	shelf	Thunnus thynnus	Stellwagen Bank Gulf of Maine New England	Chase B.C. (2002)	42'40'N	70'15'W	1988	July	1992	Octorber
7.56	155000	5.858	-2	1.497	-2	32.903	-2	0.316	-2	6.535	-2	0.722	-2	1002	98	63	shelf	Thunnus thynnus	Stellwagen Bank Gulf of Maine New England	Chase B.C. (2002)	42'40'N	70'15'W	1988	July	1992	Octorber
7.56	155000	5.858	-2	1.497	-2	32.903	-2	0.316	-2	6.535	-2	0.722	-2	1002	98	63	shelf	Thunnus thynnus	Stellwagen Bank Gulf of Maine New England	Chase B.C. (2002)	42'40'N	70'15'W	1988	July	1992	Octorber
7.56	155000	5.858	-2	1.497	-2	32.903	-2	0.316	-2	6.535	-2	0.722	-2	1002	98	63	shelf	Thunnus thynnus	Stellwagen Bank Gulf of Maine New England	Chase B.C. (2002)	42'40'N	70'15'W	1988	July	1992	Octorber
9.41	155000	5.858	-2	1.497	-2	32.903	-2	0.316	-2	6.535	-2	0.722	-2	1002	98	63	shelf	Thunnus thynnus	Stellwagen Bank Gulf of Maine New England	Chase B.C. (2002)	42'40'N	70'15'W	1988	July	1992	Octorber
11.6	168000	5.858	-2	1.497	-2	32.903	-2	0.316	-2	6.535	-2	0.722	-2	1002	98	63	shelf	Thunnus thynnus	Stellwagen Bank Gulf of Maine New England	Chase B.C. (2002)	42'40'N	70'15'W	1988	July	1992	Octorber
14	168000	5.858	-2	1.497	-2	32.903	-2	0.316	-2	6.535	-2	0.722	-2	1002	98	63	shelf	Thunnus thynnus	Stellwagen Bank Gulf of Maine New England	Chase B.C. (2002)	42'40'N	70'15'W	1988	July	1992	Octorber
14	168000	5.858	-2	1.497	-2	32.903	-2	0.316	-2	6.535	-2	0.722	-2	1002	98	63	shelf	Thunnus thynnus	Stellwagen Bank Gulf of Maine New England	Chase B.C. (2002)	42'40'N	70'15'W	1988	July	1992	Octorber
14	168000	5.858	-2	1.497	-2	32.903	-2	0.316	-2	6.535	-2	0.722	-2	1002	98	63	shelf	Thunnus thynnus	Stellwagen Bank Gulf of Maine New England	Chase B.C. (2002)	42'40'N	70'15'W	1988	July	1992	Octorber
14	168000	5.858	-2	1.497	-2	32.903	-2	0.316	-2	6.535	-2	0.722	-2	1002	98	63	shelf	Thunnus thynnus	Stellwagen Bank Gulf of Maine New England	Chase B.C. (2002)	42'40'N	70'15'W	1988	July	1992	Octorber
14	168000	5.858	-2	1.497	-2	32.903	-2	0.316	-2	6.535	-2	0.722	-2	1002	98	63	shelf	Thunnus thynnus	Stellwagen Bank Gulf of Maine New England	Chase B.C. (2002)	42'40'N	70'15'W	1988	July	1992	Octorber
16.8	168000	5.858	-2	1.497	-2	32.903	-2	0.316	-2	6.535	-2	0.722	-2	1002	98	63	shelf	Thunnus thynnus	Stellwagen Bank Gulf of Maine New England	Chase B.C. (2002)	42'40'N	70'15'W	1988	July	1992	Octorber
16.8	168000	5.858	-2	1.497	-2	32.903	-2	0.316	-2	6.535	-2	0.722	-2	1002	98	63	shelf	Thunnus thynnus	Stellwagen Bank Gulf of Maine New England	Chase B.C. (2002)	42'40'N	70'15'W	1988	July	1992	Octorber
16.8	168000	5.858	-2	1.497	-2	32.903	-2	0.316	-2	6.535	-2	0.722	-2	1002	98	63	shelf	Thunnus thynnus	Stellwagen Bank Gulf of Maine New England	Chase B.C. (2002)	42'40'N	70'15'W	1988	July	1992	Octorber
16.8	168000	5.858	-2	1.497	-2	32.903	-2	0.316	-2	6.535	-2	0.722	-2	1002	98	63	shelf	Thunnus thynnus	Stellwagen Bank Gulf of Maine New England	Chase B.C. (2002)	42'40'N	70'15'W	1988	July	1992	Octorber
20	168000	5.858	-2	1.497	-2	32.903	-2	0.316	-2	6.535	-2	0.722	-2	1002	98	63	shelf	Thunnus thynnus	Stellwagen Bank Gulf of Maine New England	Chase B.C. (2002)	42'40'N	70'15'W	1988	July	1992	Octorber
20	168000	5.858	-2	1.497	-2	32.903	-2	0.316	-2	6.535	-2	0.722	-2	1002	98	63	shelf	Thunnus thynnus	Stellwagen Bank Gulf of Maine New England	Chase B.C. (2002)	42'40'N	70'15'W	1988	July	1992	Octorber
20	168000	5.858	-2	1.497	-2	32.903	-2	0.316	-2	6.535	-2	0.722	-2	1002	98	63	shelf	Thunnus thynnus	Stellwagen Bank Gulf of Maine New England	Chase B.C. (2002)	42'40'N	70'15'W	1988	July	1992	Octorber
20	168000	5.858	-2	1.497	-2	32.903	-2	0.316	-2	6.535	-2	0.722	-2	1002	98	63	shelf	Thunnus thynnus	Stellwagen Bank Gulf of Maine New England	Chase B.C. (2002)	42'40'N	70'15'W	1988	July	1992	Octorber
9.41	199000	5.858	-2	1.497	-2	32.903	-2	0.316	-2	6.535	-2	0.722	-2	1002	98	63	shelf	Thunnus thynnus	Stellwagen Bank Gulf of Maine New England	Chase B.C. (2002)	42'40'N	70'15'W	1988	July	1992	Octorber
9.41	199000	5.858	-2	1.497	-2	32.903	-2	0.316	-2	6.535	-2	0.722	-2	1002	98	63	shelf	Thunnus thynnus	Stellwagen Bank Gulf of Maine New England	Chase B.C. (2002)	42'40'N	70'15'W	1988	July	1992	Octorber
9.41	199000	5.858	-2	1.497	-2	32.903	-2	0.316	-2	6.535	-2	0.722	-2	1002	98	63	shelf	Thunnus thynnus	Stellwagen Bank Gulf of Maine New England	Chase B.C. (2002)	42'40'N	70'15'W	1988	July	1992	Octorber
9.41	199000	5.858	-2	1.497	-2	32.903	-2	0.316	-2	6.535	-2	0.722	-2	1002	98	63	shelf	Thunnus thynnus	Stellwagen Bank Gulf of Maine New England	Chase B.C. (2002)	42'40'N	70'15'W	1988	July	1992	Octorber
9.41	199000	5.858	-2	1.497	-2	32.903	-2	0.316	-2	6.535	-2	0.722	-2	1002	98	63	shelf	Thunnus thynnus	Stellwagen Bank Gulf of Maine New England	Chase B.C. (2002)	42'40'N	70'15'W	1988	July	1992	Octorber
9.41	199000	5.858	-2	1.497	-2	32.903	-2	0.316	-2	6.535	-2	0.722	-2	1002	98	63	shelf	Thunnus thynnus	Stellwagen Bank Gulf of Maine New England	Chase B.C. (2002)	42'40'N	70'15'W	1988	July	1992	Octorber
11.6	199000	5.858	-2	1.497	-2	32.903	-2	0.316	-2	6.535	-2	0.722	-2	1002	98	63	shelf	Thunnus thynnus	Stellwagen Bank Gulf of Maine New England	Chase B.C. (2002)	42'40'N	70'15'W	1988	July	1992	Octorber
11.6	199000	5.858	-2	1.497	-2	32.903	-2	0.316	-2	6.535	-2	0.722	-2	1002	98	63	shelf	Thunnus thynnus	Stellwagen Bank Gulf of Maine New England	Chase B.C. (2002)	42'40'N	70'15'W	1988	July	1992	Octorber
11.6	199000	5.858	-2	1.497	-2	32.903	-2	0.316	-2	6.535	-2	0.722	-2	1002	98	63	shelf	Thunnus thynnus	Stellwagen Bank Gulf of Maine New England	Chase B.C. (2002)	42'40'N	70'15'W	1988	July	1992	Octorber
11.6	199000	5.858	-2	1.497	-2	32.903	-2	0.316	-2	6.535	-2	0.722	-2	1002	98	63	shelf	Thunnus thynnus	Stellwagen Bank Gulf of Maine New England	Chase B.C. (2002)	42'40'N	70'15'W	1988	July	1992	Octorber
11.6	199000	5.858	-2	1.497	-2	32.903	-2	0.316	-2	6.535	-2	0.722	-2	1002	98	63	shelf	Thunnus thynnus	Stellwagen Bank Gulf of Maine New England	Chase B.C. (2002)	42'40'N	70'15'W	1988	July	1992	Octorber
11.6	199000	5.858	-2	1.497	-2	32.903	-2	0.316	-2	6.535	-2	0.722	-2	1002	98	63	shelf	Thunnus thynnus	Stellwagen Bank Gulf of Maine New England	Chase B.C. (2002)	42'40'N	70'15'W	1988	July	1992	Octorber
11.6	199000	5.858	-2	1.497	-2	32.903	-2	0.316	-2	6.535	-2	0.722	-2	1002	98	63	shelf	Thunnus thynnus	Stellwagen Bank Gulf of Maine New England	Chase B.C. (2002)	42'40'N	70'15'W	1988	July	1992	Octorber
11.6	199000	5.858	-2	1.497	-2	32.903	-2	0.316	-2	6.535	-2	0.722	-2	1002	98	63	shelf	Thunnus thynnus	Stellwagen Bank Gulf of Maine New England	Chase B.C. (2002)	42'40'N	70'15'W	1988	July	1992	Octorber
11.6	199000	5.858	-2	1.497	-2	32.903	-2	0.316	-2	6.535	-2	0.722	-2	1002	98	63	shelf	Thunnus thynnus	Stellwagen Bank Gulf of Maine New England	Chase B.C. (2002)	42'40'N	70'15'W	1988	July	1992	Octorber
11.6	199000	5.858	-2	1.497	-2	32.903	-2	0.316	-2	6.535	-2	0.722	-2	1002	98	63	shelf	Thunnus thynnus	Stellwagen Bank Gulf of Maine New England	Chase B.C. (2002)	42'40'N	70'15'W	1988	July	1992	Octorber
11.6	199000	5.858	-2	1.497	-2	32.903	-2	0.316	-2	6.535	-2	0.722	-2	1002	98	63	shelf	Thunnus thynnus	Stellwagen Bank Gulf of Maine New England	Chase B.C. (2002)	42'40'N	70'15'W	1988	July	1992	Octorber
11.6	199000	5.858	-2	1.497	-2	32.903	-2	0.316	-2	6.535	-2	0.722	-2	1002	98	63	shelf	Thunnus thynnus	Stellwagen Bank Gulf of Maine New England	Chase B.C. (2002)	42'40'N	70'15'W	1988	July	1992	Octorber
11.6	199000	5.858	-2	1.497	-2	32.903	-2	0.316	-2	6.535	-2	0.722	-2	1002	98	63	shelf	Thunnus thynnus	Stellwagen Bank Gulf of Maine New England	Chase B.C. (2002)	42'40'N	70'15'W	1988	July	1992	Octorber
11.6	199000	5.858	-2	1.497	-2	32.903	-2	0.316	-2	6.535	-2	0.722	-2	1002	98	63	shelf	Thunnus thynnus	Stellwagen Bank Gulf of Maine New England	Chase B.C. (2002)	42'40'N	70'15'W	1988	July	1992	Octorber
11.6	199000	5.858	-2	1.497	-2	32.903	-2	0.316	-2	6.535	-2	0.722	-2	1002	98	63	shelf	Thunnus thynnus	Stellwagen Bank Gulf of Maine New England	Chase B.C. (2002)	42'40'N	70'15'W	1988	July	1992	Octorber
14	199000	5.858	-2	1.497	-2	32.903	-2	0.316	-2	6.535	-2	0.722	-2	1002	98	63	shelf	Thunnus thynnus	Stellwagen Bank Gulf of Maine New England	Chase B.C. (2002)	42'40'N	70'15'W	1988	July	1992	Octorber
14	199000	5.858	-2	1.497	-2	32.903	-2	0.316	-2	6.535	-2	0.722	-2	1002	98	63	shelf	Thunnus thynnus	Stellwagen Bank Gulf of Maine New England	Chase B.C. (2002)	42'40'N	70'15'W	1988	July	1992	Octorber
14	199000	5.858	-2	1.497	-2	32.903	-2	0.316	-2	6.535	-2	0.722	-2	1002	98	63	shelf	Thunnus thynnus	Stellwagen Bank Gulf of Maine New England	Chase B.C. (2002)	42'40'N	70'15'W	1988	July	1992	Octorber
14	199000	5.858	-2	1.497	-2	32.903	-2	0.316	-2	6.535	-2	0.722	-2	1002	98	63	shelf	Thunnus thynnus	Stellwagen Bank Gulf of Maine New England	Chase B.C. (2002)	42'40'N	70'15'W	1988	July	1992	Octorber
14	199000	5.858	-2	1.497	-2	32.903	-2	0.316	-2	6.535	-2	0.722	-2	1002	98	63	shelf	Thunnus thynnus	Stellwagen Bank Gulf of Maine New England	Chase B.C. (2002)	42'40'N	70'15'W	1988	July	1992	Octorber
14	199000	5.858	-2	1.497	-2	32.903	-2	0.316	-2	6.535	-2	0.722	-2	1002	98	63	shelf	Thunnus thynnus	Stellwagen Bank Gulf of Maine New England	Chase B.C. (2002)	42'40'N	70'15'W	1988	July	1992	Octorber
14	199000	5.858	-2	1.497	-2	32.903	-2	0.316	-2	6.535	-2	0.722	-2	1002	98	63	shelf	Thunnus thynnus	Stellwagen Bank Gulf of Maine New England	Chase B.C. (2002)	42'40'N	70'15'W	1988	July	1992	Octorber
14	199000	5.858	-2	1.497	-2	32.903	-2	0.316	-2	6.535	-2	0.722	-2	1002	98	63	shelf	Thunnus thynnus	Stellwagen Bank Gulf of Maine New England	Chase B.C. (2002)	42'40'N	70'15'W	1988	July	1992	Octorber
14	199000	5.858	-2	1.497	-2	32.903	-2	0.316	-2	6.535	-2	0.722	-2	1002	98	63	shelf	Thunnus thynnus	Stellwagen Bank Gulf of Maine New England	Chase B.C. (2002)	42'40'N	70'15'W	1988	July	1992	Octorber
14	199000	5.858	-2	1.497	-2	32.903	-2	0.316	-2	6.535	-2	0.722	-2	1002	98	63	shelf	Thunnus thynnus	Stellwagen Bank Gulf of Maine New England	Chase B.C. (2002)	42'40'N	70'15'W	1988	July	1992	Octorber
14	199000	5.858	-2	1.497	-2	32.903	-2	0.316	-2	6.535	-2	0.722	-2	1002	98	63	shelf	Thunnus thynnus	Stellwagen Bank Gulf of Maine New England	Chase B.C. (2002)	42'40'N	70'15'W	1988	July	1992	Octorber
14	199000	5.858	-2	1.497	-2	32.903	-2	0.316	-2	6.535	-2	0.722	-2	1002	98	63	shelf	Thunnus thynnus	Stellwagen Bank Gulf of Maine New England	Chase B.C. (2002)	42'40'N	70'15'W	1988	July	1992	Octorber
14	199000	5.858	-2	1.497	-2	32.903	-2	0.316	-2	6.535	-2	0.722	-2	1002	98	63	shelf	Thunnus thynnus	Stellwagen Bank Gulf of Maine New England	Chase B.C. (2002)	42'40'N	70'15'W	1988	July	1992	Octorber
14	199000	5.858	-2	1.497	-2	32.903	-2	0.316	-2	6.535	-2	0.722	-2	1002	98	63	shelf	Thunnus thynnus	Stellwagen Bank Gulf of Maine New England	Chase B.C. (2002)	42'40'N	70'15'W	1988	July	1992	Octorber
14	199000	5.858	-2	1.497	-2	32.903	-2	0.316	-2	6.535	-2	0.722	-2	1002	98	63	shelf	Thunnus thynnus	Stellwagen Bank Gulf of Maine New England	Chase B.C. (2002)	42'40'N	70'15'W	1988	July	1992	Octorber
14	199000	5.858	-2	1.497	-2	32.903	-2	0.316	-2	6.535	-2	0.722	-2	1002	98	63	shelf	Thunnus thynnus	Stellwagen Bank Gulf of Maine New England	Chase B.C. (2002)	42'40'N	70'15'W	1988	July	1992	Octorber
14	199000	5.858	-2	1.497	-2	32.903	-2	0.316	-2	6.535	-2	0.722	-2	1002	98	63	shelf	Thunnus thynnus	Stellwagen Bank Gulf of Maine New England	Chase B.C. (2002)	42'40'N	70'15'W	1988	July	1992	Octorber
14	199000	5.858	-2	1.497	-2	32.903	-2	0.316	-2	6.535	-2	0.722	-2	1002	98	63	shelf	Thunnus thynnus	Stellwagen Bank Gulf of Maine New England	Chase B.C. (2002)	42'40'N	70'15'W	1988	July	1992	Octorber
14	199000	5.858	-2	1.497	-2	32.903	-2	0.316	-2	6.535	-2	0.722	-2	1002	98	63	shelf	Thunnus thynnus	Stellwagen Bank Gulf of Maine New England	Chase B.C. (2002)	42'40'N	70'15'W	1988	July	1992	Octorber
14	199000	5.858	-2	1.497	-2	32.903	-2	0.316	-2	6.535	-2	0.722	-2	1002	98	63	shelf	Thunnus thynnus	Stellwagen Bank Gulf of Maine New England	Chase B.C. (2002)	42'40'N	70'15'W	1988	July	1992	Octorber
14	199000	5.858	-2	1.497	-2	32.903	-2	0.316	-2	6.535	-2	0.722	-2	1002	98	63	shelf	Thunnus thynnus	Stellwagen Bank Gulf of Maine New England	Chase B.C. (2002)	42'40'N	70'15'W	1988	July	1992	Octorber
14	199000	5.858	-2	1.497	-2	32.903	-2	0.316	-2	6.535	-2	0.722	-2	1002	98	63	shelf	Thunnus thynnus	Stellwagen Bank Gulf of Maine New England	Chase B.C. (2002)	42'40'N	70'15'W	1988	July	1992	Octorber
16.8	199000	5.858	-2	1.497	-2	32.903	-2	0.316	-2	6.535	-2	0.722	-2	1002	98	63	shelf	Thunnus thynnus	Stellwagen Bank Gulf of Maine New England	Chase B.C. (2002)	42'40'N	70'15'W	1988	July	1992	Octorber
16.8	199000	5.858	-2	1.497	-2	32.903	-2	0.316	-2	6.535	-2	0.722	-2	1002	98	63	shelf	Thunnus thynnus	Stellwagen Bank Gulf of Maine New England	Chase B.C. (2002)	42'40'N	70'15'W	1988	July	1992	Octorber
16.8	199000	5.858	-2	1.497	-2	32.903	-2	0.316	-2	6.535	-2	0.722	-2	1002	98	63	shelf	Thunnus thynnus	Stellwagen Bank Gulf of Maine New England	Chase B.C. (2002)	42'40'N	70'15'W	1988	July	1992	Octorber
16.8	199000	5.858	-2	1.497	-2	32.903	-2	0.316	-2	6.535	-2	0.722	-2	1002	98	63	shelf	Thunnus thynnus	Stellwagen Bank Gulf of Maine New England	Chase B.C. (2002)	42'40'N	70'15'W	1988	July	1992	Octorber
16.8	199000	5.858	-2	1.497	-2	32.903	-2	0.316	-2	6.535	-2	0.722	-2	1002	98	63	shelf	Thunnus thynnus	Stellwagen Bank Gulf of Maine New England	Chase B.C. (2002)	42'40'N	70'15'W	1988	July	1992	Octorber
16.8	199000	5.858	-2	1.497	-2	32.903	-2	0.316	-2	6.535	-2	0.722	-2	1002	98	63	shelf	Thunnus thynnus	Stellwagen Bank Gulf of Maine New England	Chase B.C. (2002)	42'40'N	70'15'W	1988	July	1992	Octorber
16.8	199000	5.858	-2	1.497	-2	32.903	-2	0.316	-2	6.535	-2	0.722	-2	1002	98	63	shelf	Thunnus thynnus	Stellwagen Bank Gulf of Maine New England	Chase B.C. (2002)	42'40'N	70'15'W	1988	July	1992	Octorber
16.8	199000	5.858	-2	1.497	-2	32.903	-2	0.316	-2	6.535	-2	0.722	-2	1002	98	63	shelf	Thunnus thynnus	Stellwagen Bank Gulf of Maine New England	Chase B.C. (2002)	42'40'N	70'15'W	1988	July	1992	Octorber
20	199000	5.858	-2	1.497	-2	32.903	-2	0.316	-2	6.535	-2	0.722	-2	1002	98	63	shelf	Thunnus thynnus	Stellwagen Bank Gulf of Maine New England	Chase B.C. (2002)	42'40'N	70'15'W	1988	July	1992	Octorber
0.0194	225000	5.858	-2	1.497	-2	32.903	-2	0.316	-2	6.535	-2	0.722	-2	1002	98	63	shelf	Thunnus thynnus	Stellwagen Bank Gulf of Maine New England	Chase B.C. (2002)	42'40'N	70'15'W	1988	July	1992	Octorber
4.63	228000	5.858	-2	1.497	-2	32.903	-2	0.316	-2	6.535	-2	0.722	-2	1002	98	63	shelf	Thunnus thynnus	Stellwagen Bank Gulf of Maine New England	Chase B.C. (2002)	42'40'N	70'15'W	1988	July	1992	Octorber
4.63	228000	5.858	-2	1.497	-2	32.903	-2	0.316	-2	6.535	-2	0.722	-2	1002	98	63	shelf	Thunnus thynnus	Stellwagen Bank Gulf of Maine New England	Chase B.C. (2002)	42'40'N	70'15'W	1988	July	1992	Octorber
5.97	228000	5.858	-2	1.497	-2	32.903	-2	0.316	-2	6.535	-2	0.722	-2	1002	98	63	shelf	Thunnus thynnus	Stellwagen Bank Gulf of Maine New England	Chase B.C. (2002)	42'40'N	70'15'W	1988	July	1992	Octorber
7.56	228000	5.858	-2	1.497	-2	32.903	-2	0.316	-2	6.535	-2	0.722	-2	1002	98	63	shelf	Thunnus thynnus	Stellwagen Bank Gulf of Maine New England	Chase B.C. (2002)	42'40'N	70'15'W	1988	July	1992	Octorber
7.56	228000	5.858	-2	1.497	-2	32.903	-2	0.316	-2	6.535	-2	0.722	-2	1002	98	63	shelf	Thunnus thynnus	Stellwagen Bank Gulf of Maine New England	Chase B.C. (2002)	42'40'N	70'15'W	1988	July	1992	Octorber
7.56	228000	5.858	-2	1.497	-2	32.903	-2	0.316	-2	6.535	-2	0.722	-2	1002	98	63	shelf	Thunnus thynnus	Stellwagen Bank Gulf of Maine New England	Chase B.C. (2002)	42'40'N	70'15'W	1988	July	1992	Octorber
7.56	228000	5.858	-2	1.497	-2	32.903	-2	0.316	-2	6.535	-2	0.722	-2	1002	98	63	shelf	Thunnus thynnus	Stellwagen Bank Gulf of Maine New England	Chase B.C. (2002)	42'40'N	70'15'W	1988	July	1992	Octorber
7.56	228000	5.858	-2	1.497	-2	32.903	-2	0.316	-2	6.535	-2	0.722	-2	1002	98	63	shelf	Thunnus thynnus	Stellwagen Bank Gulf of Maine New England	Chase B.C. (2002)	42'40'N	70'15'W	1988	July	1992	Octorber
7.56	228000	5.858	-2	1.497	-2	32.903	-2	0.316	-2	6.535	-2	0.722	-2	1002	98	63	shelf	Thunnus thynnus	Stellwagen Bank Gulf of Maine New England	Chase B.C. (2002)	42'40'N	70'15'W	1988	July	1992	Octorber
7.56	228000	5.858	-2	1.497	-2	32.903	-2	0.316	-2	6.535	-2	0.722	-2	1002	98	63	shelf	Thunnus thynnus	Stellwagen Bank Gulf of Maine New England	Chase B.C. (2002)	42'40'N	70'15'W	1988	July	1992	Octorber
9.41	228000	5.858	-2	1.497	-2	32.903	-2	0.316	-2	6.535	-2	0.722	-2	1002	98	63	shelf	Thunnus thynnus	Stellwagen Bank Gulf of Maine New England	Chase B.C. (2002)	42'40'N	70'15'W	1988	July	1992	Octorber
9.41	228000	5.858	-2	1.497	-2	32.903	-2	0.316	-2	6.535	-2	0.722	-2	1002	98	63	shelf	Thunnus thynnus	Stellwagen Bank Gulf of Maine New England	Chase B.C. (2002)	42'40'N	70'15'W	1988	July	1992	Octorber
9.41	228000	5.858	-2	1.497	-2	32.903	-2	0.316	-2	6.535	-2	0.722	-2	1002	98	63	shelf	Thunnus thynnus	Stellwagen Bank Gulf of Maine New England	Chase B.C. (2002)	42'40'N	70'15'W	1988	July	1992	Octorber
9.41	228000	5.858	-2	1.497	-2	32.903	-2	0.316	-2	6.535	-2	0.722	-2	1002	98	63	shelf	Thunnus thynnus	Stellwagen Bank Gulf of Maine New England	Chase B.C. (2002)	42'40'N	70'15'W	1988	July	1992	Octorber
9.41	228000	5.858	-2	1.497	-2	32.903	-2	0.316	-2	6.535	-2	0.722	-2	1002	98	63	shelf	Thunnus thynnus	Stellwagen Bank Gulf of Maine New England	Chase B.C. (2002)	42'40'N	70'15'W	1988	July	1992	Octorber
9.41	228000	5.858	-2	1.497	-2	32.903	-2	0.316	-2	6.535	-2	0.722	-2	1002	98	63	shelf	Thunnus thynnus	Stellwagen Bank Gulf of Maine New England	Chase B.C. (2002)	42'40'N	70'15'W	1988	July	1992	Octorber
9.41	228000	5.858	-2	1.497	-2	32.903	-2	0.316	-2	6.535	-2	0.722	-2	1002	98	63	shelf	Thunnus thynnus	Stellwagen Bank Gulf of Maine New England	Chase B.C. (2002)	42'40'N	70'15'W	1988	July	1992	Octorber
9.41	228000	5.858	-2	1.497	-2	32.903	-2	0.316	-2	6.535	-2	0.722	-2	1002	98	63	shelf	Thunnus thynnus	Stellwagen Bank Gulf of Maine New England	Chase B.C. (2002)	42'40'N	70'15'W	1988	July	1992	Octorber
9.41	228000	5.858	-2	1.497	-2	32.903	-2	0.316	-2	6.535	-2	0.722	-2	1002	98	63	shelf	Thunnus thynnus	Stellwagen Bank Gulf of Maine New England	Chase B.C. (2002)	42'40'N	70'15'W	1988	July	1992	Octorber
9.41	228000	5.858	-2	1.497	-2	32.903	-2	0.316	-2	6.535	-2	0.722	-2	1002	98	63	shelf	Thunnus thynnus	Stellwagen Bank Gulf of Maine New England	Chase B.C. (2002)	42'40'N	70'15'W	1988	July	1992	Octorber
9.41	228000	5.858	-2	1.497	-2	32.903	-2	0.316	-2	6.535	-2	0.722	-2	1002	98	63	shelf	Thunnus thynnus	Stellwagen Bank Gulf of Maine New England	Chase B.C. (2002)	42'40'N	70'15'W	1988	July	1992	Octorber
11.6	228000	5.858	-2	1.497	-2	32.903	-2	0.316	-2	6.535	-2	0.722	-2	1002	98	63	shelf	Thunnus thynnus	Stellwagen Bank Gulf of Maine New England	Chase B.C. (2002)	42'40'N	70'15'W	1988	July	1992	Octorber
4.63	228000	5.858	-2	1.497	-2	32.903	-2	0.316	-2	6.535	-2	0.722	-2	1002	98	63	shelf	Thunnus thynnus	Stellwagen Bank Gulf of Maine New England	Chase B.C. (2002)	42'40'N	70'15'W	1988	July	1992	Octorber
5.97	228000	5.858	-2	1.497	-2	32.903	-2	0.316	-2	6.535	-2	0.722	-2	1002	98	63	shelf	Thunnus thynnus	Stellwagen Bank Gulf of Maine New England	Chase B.C. (2002)	42'40'N	70'15'W	1988	July	1992	Octorber
5.97	228000	5.858	-2	1.497	-2	32.903	-2	0.316	-2	6.535	-2	0.722	-2	1002	98	63	shelf	Thunnus thynnus	Stellwagen Bank Gulf of Maine New England	Chase B.C. (2002)	42'40'N	70'15'W	1988	July	1992	Octorber
5.97	228000	5.858	-2	1.497	-2	32.903	-2	0.316	-2	6.535	-2	0.722	-2	1002	98	63	shelf	Thunnus thynnus	Stellwagen Bank Gulf of Maine New England	Chase B.C. (2002)	42'40'N	70'15'W	1988	July	1992	Octorber
5.97	228000	5.858	-2	1.497	-2	32.903	-2	0.316	-2	6.535	-2	0.722	-2	1002	98	63	shelf	Thunnus thynnus	Stellwagen Bank Gulf of Maine New England	Chase B.C. (2002)	42'40'N	70'15'W	1988	July	1992	Octorber
5.97	228000	5.858	-2	1.497	-2	32.903	-2	0.316	-2	6.535	-2	0.722	-2	1002	98	63	shelf	Thunnus thynnus	Stellwagen Bank Gulf of Maine New England	Chase B.C. (2002)	42'40'N	70'15'W	1988	July	1992	Octorber
7.56	228000	5.858	-2	1.497	-2	32.903	-2	0.316	-2	6.535	-2	0.722	-2	1002	98	63	shelf	Thunnus thynnus	Stellwagen Bank Gulf of Maine New England	Chase B.C. (2002)	42'40'N	70'15'W	1988	July	1992	Octorber
7.56	228000	5.858	-2	1.497	-2	32.903	-2	0.316	-2	6.535	-2	0.722	-2	1002	98	63	shelf	Thunnus thynnus	Stellwagen Bank Gulf of Maine New England	Chase B.C. (2002)	42'40'N	70'15'W	1988	July	1992	Octorber
7.56	228000	5.858	-2	1.497	-2	32.903	-2	0.316	-2	6.535	-2	0.722	-2	1002	98	63	shelf	Thunnus thynnus	Stellwagen Bank Gulf of Maine New England	Chase B.C. (2002)	42'40'N	70'15'W	1988	July	1992	Octorber
7.56	228000	5.858	-2	1.497	-2	32.903	-2	0.316	-2	6.535	-2	0.722	-2	1002	98	63	shelf	Thunnus thynnus	Stellwagen Bank Gulf of Maine New England	Chase B.C. (2002)	42'40'N	70'15'W	1988	July	1992	Octorber
7.56	228000	5.858	-2	1.497	-2	32.903	-2	0.316	-2	6.535	-2	0.722	-2	1002	98	63	shelf	Thunnus thynnus	Stellwagen Bank Gulf of Maine New England	Chase B.C. (2002)	42'40'N	70'15'W	1988	July	1992	Octorber
9.41	228000	5.858	-2	1.497	-2	32.903	-2	0.316	-2	6.535	-2	0.722	-2	1002	98	63	shelf	Thunnus thynnus	Stellwagen Bank Gulf of Maine New England	Chase B.C. (2002)	42'40'N	70'15'W	1988	July	1992	Octorber
9.41	228000	5.858	-2	1.497	-2	32.903	-2	0.316	-2	6.535	-2	0.722	-2	1002	98	63	shelf	Thunnus thynnus	Stellwagen Bank Gulf of Maine New England	Chase B.C. (2002)	42'40'N	70'15'W	1988	July	1992	Octorber
9.41	228000	5.858	-2	1.497	-2	32.903	-2	0.316	-2	6.535	-2	0.722	-2	1002	98	63	shelf	Thunnus thynnus	Stellwagen Bank Gulf of Maine New England	Chase B.C. (2002)	42'40'N	70'15'W	1988	July	1992	Octorber
11.6	228000	5.858	-2	1.497	-2	32.903	-2	0.316	-2	6.535	-2	0.722	-2	1002	98	63	shelf	Thunnus thynnus	Stellwagen Bank Gulf of Maine New England	Chase B.C. (2002)	42'40'N	70'15'W	1988	July	1992	Octorber
11.6	228000	5.858	-2	1.497	-2	32.903	-2	0.316	-2	6.535	-2	0.722	-2	1002	98	63	shelf	Thunnus thynnus	Stellwagen Bank Gulf of Maine New England	Chase B.C. (2002)	42'40'N	70'15'W	1988	July	1992	Octorber
11.6	228000	5.858	-2	1.497	-2	32.903	-2	0.316	-2	6.535	-2	0.722	-2	1002	98	63	shelf	Thunnus thynnus	Stellwagen Bank Gulf of Maine New England	Chase B.C. (2002)	42'40'N	70'15'W	1988	July	1992	Octorber
11.6	228000	5.858	-2	1.497	-2	32.903	-2	0.316	-2	6.535	-2	0.722	-2	1002	98	63	shelf	Thunnus thynnus	Stellwagen Bank Gulf of Maine New England	Chase B.C. (2002)	42'40'N	70'15'W	1988	July	1992	Octorber
11.6	228000	5.858	-2	1.497	-2	32.903	-2	0.316	-2	6.535	-2	0.722	-2	1002	98	63	shelf	Thunnus thynnus	Stellwagen Bank Gulf of Maine New England	Chase B.C. (2002)	42'40'N	70'15'W	1988	July	1992	Octorber
14	228000	5.858	-2	1.497	-2	32.903	-2	0.316	-2	6.535	-2	0.722	-2	1002	98	63	shelf	Thunnus thynnus	Stellwagen Bank Gulf of Maine New England	Chase B.C. (2002)	42'40'N	70'15'W	1988	July	1992	Octorber
208	233000	5.858	-2	1.497	-2	32.903	-2	0.316	-2	6.535	-2	0.722	-2	1002	98	63	shelf	Thunnus thynnus	Stellwagen Bank Gulf of Maine New England	Chase B.C. (2002)	42'40'N	70'15'W	1988	July	1992	Octorber
5.97	239000	5.858	-2	1.497	-2	32.903	-2	0.316	-2	6.535	-2	0.722	-2	1002	98	63	shelf	Thunnus thynnus	Stellwagen Bank Gulf of Maine New England	Chase B.C. (2002)	42'40'N	70'15'W	1988	July	1992	Octorber
5.97	239000	5.858	-2	1.497	-2	32.903	-2	0.316	-2	6.535	-2	0.722	-2	1002	98	63	shelf	Thunnus thynnus	Stellwagen Bank Gulf of Maine New England	Chase B.C. (2002)	42'40'N	70'15'W	1988	July	1992	Octorber
5.97	239000	5.858	-2	1.497	-2	32.903	-2	0.316	-2	6.535	-2	0.722	-2	1002	98	63	shelf	Thunnus thynnus	Stellwagen Bank Gulf of Maine New England	Chase B.C. (2002)	42'40'N	70'15'W	1988	July	1992	Octorber
7.56	239000	5.858	-2	1.497	-2	32.903	-2	0.316	-2	6.535	-2	0.722	-2	1002	98	63	shelf	Thunnus thynnus	Stellwagen Bank Gulf of Maine New England	Chase B.C. (2002)	42'40'N	70'15'W	1988	July	1992	Octorber
7.56	239000	5.858	-2	1.497	-2	32.903	-2	0.316	-2	6.535	-2	0.722	-2	1002	98	63	shelf	Thunnus thynnus	Stellwagen Bank Gulf of Maine New England	Chase B.C. (2002)	42'40'N	70'15'W	1988	July	1992	Octorber
7.56	239000	5.858	-2	1.497	-2	32.903	-2	0.316	-2	6.535	-2	0.722	-2	1002	98	63	shelf	Thunnus thynnus	Stellwagen Bank Gulf of Maine New England	Chase B.C. (2002)	42'40'N	70'15'W	1988	July	1992	Octorber
7.56	239000	5.858	-2	1.497	-2	32.903	-2	0.316	-2	6.535	-2	0.722	-2	1002	98	63	shelf	Thunnus thynnus	Stellwagen Bank Gulf of Maine New England	Chase B.C. (2002)	42'40'N	70'15'W	1988	July	1992	Octorber
7.56	239000	5.858	-2	1.497	-2	32.903	-2	0.316	-2	6.535	-2	0.722	-2	1002	98	63	shelf	Thunnus thynnus	Stellwagen Bank Gulf of Maine New England	Chase B.C. (2002)	42'40'N	70'15'W	1988	July	1992	Octorber
9.41	239000	5.858	-2	1.497	-2	32.903	-2	0.316	-2	6.535	-2	0.722	-2	1002	98	63	shelf	Thunnus thynnus	Stellwagen Bank Gulf of Maine New England	Chase B.C. (2002)	42'40'N	70'15'W	1988	July	1992	Octorber
9.41	239000	5.858	-2	1.497	-2	32.903	-2	0.316	-2	6.535	-2	0.722	-2	1002	98	63	shelf	Thunnus thynnus	Stellwagen Bank Gulf of Maine New England	Chase B.C. (2002)	42'40'N	70'15'W	1988	July	1992	Octorber
9.41	239000	5.858	-2	1.497	-2	32.903	-2	0.316	-2	6.535	-2	0.722	-2	1002	98	63	shelf	Thunnus thynnus	Stellwagen Bank Gulf of Maine New England	Chase B.C. (2002)	42'40'N	70'15'W	1988	July	1992	Octorber
9.41	239000	5.858	-2	1.497	-2	32.903	-2	0.316	-2	6.535	-2	0.722	-2	1002	98	63	shelf	Thunnus thynnus	Stellwagen Bank Gulf of Maine New England	Chase B.C. (2002)	42'40'N	70'15'W	1988	July	1992	Octorber
9.41	239000	5.858	-2	1.497	-2	32.903	-2	0.316	-2	6.535	-2	0.722	-2	1002	98	63	shelf	Thunnus thynnus	Stellwagen Bank Gulf of Maine New England	Chase B.C. (2002)	42'40'N	70'15'W	1988	July	1992	Octorber
9.41	239000	5.858	-2	1.497	-2	32.903	-2	0.316	-2	6.535	-2	0.722	-2	1002	98	63	shelf	Thunnus thynnus	Stellwagen Bank Gulf of Maine New England	Chase B.C. (2002)	42'40'N	70'15'W	1988	July	1992	Octorber
9.41	239000	5.858	-2	1.497	-2	32.903	-2	0.316	-2	6.535	-2	0.722	-2	1002	98	63	shelf	Thunnus thynnus	Stellwagen Bank Gulf of Maine New England	Chase B.C. (2002)	42'40'N	70'15'W	1988	July	1992	Octorber
9.41	239000	5.858	-2	1.497	-2	32.903	-2	0.316	-2	6.535	-2	0.722	-2	1002	98	63	shelf	Thunnus thynnus	Stellwagen Bank Gulf of Maine New England	Chase B.C. (2002)	42'40'N	70'15'W	1988	July	1992	Octorber
9.41	239000	5.858	-2	1.497	-2	32.903	-2	0.316	-2	6.535	-2	0.722	-2	1002	98	63	shelf	Thunnus thynnus	Stellwagen Bank Gulf of Maine New England	Chase B.C. (2002)	42'40'N	70'15'W	1988	July	1992	Octorber
9.41	239000	5.858	-2	1.497	-2	32.903	-2	0.316	-2	6.535	-2	0.722	-2	1002	98	63	shelf	Thunnus thynnus	Stellwagen Bank Gulf of Maine New England	Chase B.C. (2002)	42'40'N	70'15'W	1988	July	1992	Octorber
11.6	239000	5.858	-2	1.497	-2	32.903	-2	0.316	-2	6.535	-2	0.722	-2	1002	98	63	shelf	Thunnus thynnus	Stellwagen Bank Gulf of Maine New England	Chase B.C. (2002)	42'40'N	70'15'W	1988	July	1992	Octorber
7.56	239000	5.858	-2	1.497	-2	32.903	-2	0.316	-2	6.535	-2	0.722	-2	1002	98	63	shelf	Thunnus thynnus	Stellwagen Bank Gulf of Maine New England	Chase B.C. (2002)	42'40'N	70'15'W	1988	July	1992	Octorber
7.56	239000	5.858	-2	1.497	-2	32.903	-2	0.316	-2	6.535	-2	0.722	-2	1002	98	63	shelf	Thunnus thynnus	Stellwagen Bank Gulf of Maine New England	Chase B.C. (2002)	42'40'N	70'15'W	1988	July	1992	Octorber
9.41	239000	5.858	-2	1.497	-2	32.903	-2	0.316	-2	6.535	-2	0.722	-2	1002	98	63	shelf	Thunnus thynnus	Stellwagen Bank Gulf of Maine New England	Chase B.C. (2002)	42'40'N	70'15'W	1988	July	1992	Octorber
9.41	239000	5.858	-2	1.497	-2	32.903	-2	0.316	-2	6.535	-2	0.722	-2	1002	98	63	shelf	Thunnus thynnus	Stellwagen Bank Gulf of Maine New England	Chase B.C. (2002)	42'40'N	70'15'W	1988	July	1992	Octorber
9.41	239000	5.858	-2	1.497	-2	32.903	-2	0.316	-2	6.535	-2	0.722	-2	1002	98	63	shelf	Thunnus thynnus	Stellwagen Bank Gulf of Maine New England	Chase B.C. (2002)	42'40'N	70'15'W	1988	July	1992	Octorber
11.6	239000	5.858	-2	1.497	-2	32.903	-2	0.316	-2	6.535	-2	0.722	-2	1002	98	63	shelf	Thunnus thynnus	Stellwagen Bank Gulf of Maine New England	Chase B.C. (2002)	42'40'N	70'15'W	1988	July	1992	Octorber
127	248000	5.858	-2	1.497	-2	32.903	-2	0.316	-2	6.535	-2	0.722	-2	1002	98	63	shelf	Thunnus thynnus	Stellwagen Bank Gulf of Maine New England	Chase B.C. (2002)	42'40'N	70'15'W	1988	July	1992	Octorber
16.8	272000	5.858	-2	1.497	-2	32.903	-2	0.316	-2	6.535	-2	0.722	-2	1002	98	63	shelf	Thunnus thynnus	Stellwagen Bank Gulf of Maine New England	Chase B.C. (2002)	42'40'N	70'15'W	1988	July	1992	Octorber
16.8	272000	5.858	-2	1.497	-2	32.903	-2	0.316	-2	6.535	-2	0.722	-2	1002	98	63	shelf	Thunnus thynnus	Stellwagen Bank Gulf of Maine New England	Chase B.C. (2002)	42'40'N	70'15'W	1988	July	1992	Octorber
16.8	272000	5.858	-2	1.497	-2	32.903	-2	0.316	-2	6.535	-2	0.722	-2	1002	98	63	shelf	Thunnus thynnus	Stellwagen Bank Gulf of Maine New England	Chase B.C. (2002)	42'40'N	70'15'W	1988	July	1992	Octorber
16.8	272000	5.858	-2	1.497	-2	32.903	-2	0.316	-2	6.535	-2	0.722	-2	1002	98	63	shelf	Thunnus thynnus	Stellwagen Bank Gulf of Maine New England	Chase B.C. (2002)	42'40'N	70'15'W	1988	July	1992	Octorber
16.8	272000	5.858	-2	1.497	-2	32.903	-2	0.316	-2	6.535	-2	0.722	-2	1002	98	63	shelf	Thunnus thynnus	Stellwagen Bank Gulf of Maine New England	Chase B.C. (2002)	42'40'N	70'15'W	1988	July	1992	Octorber
20	272000	5.858	-2	1.497	-2	32.903	-2	0.316	-2	6.535	-2	0.722	-2	1002	98	63	shelf	Thunnus thynnus	Stellwagen Bank Gulf of Maine New England	Chase B.C. (2002)	42'40'N	70'15'W	1988	July	1992	Octorber
20	272000	5.858	-2	1.497	-2	32.903	-2	0.316	-2	6.535	-2	0.722	-2	1002	98	63	shelf	Thunnus thynnus	Stellwagen Bank Gulf of Maine New England	Chase B.C. (2002)	42'40'N	70'15'W	1988	July	1992	Octorber
20	272000	5.858	-2	1.497	-2	32.903	-2	0.316	-2	6.535	-2	0.722	-2	1002	98	63	shelf	Thunnus thynnus	Stellwagen Bank Gulf of Maine New England	Chase B.C. (2002)	42'40'N	70'15'W	1988	July	1992	Octorber
20	272000	5.858	-2	1.497	-2	32.903	-2	0.316	-2	6.535	-2	0.722	-2	1002	98	63	shelf	Thunnus thynnus	Stellwagen Bank Gulf of Maine New England	Chase B.C. (2002)	42'40'N	70'15'W	1988	July	1992	Octorber
23.5	272000	5.858	-2	1.497	-2	32.903	-2	0.316	-2	6.535	-2	0.722	-2	1002	98	63	shelf	Thunnus thynnus	Stellwagen Bank Gulf of Maine New England	Chase B.C. (2002)	42'40'N	70'15'W	1988	July	1992	Octorber
23.5	272000	5.858	-2	1.497	-2	32.903	-2	0.316	-2	6.535	-2	0.722	-2	1002	98	63	shelf	Thunnus thynnus	Stellwagen Bank Gulf of Maine New England	Chase B.C. (2002)	42'40'N	70'15'W	1988	July	1992	Octorber
23.5	272000	5.858	-2	1.497	-2	32.903	-2	0.316	-2	6.535	-2	0.722	-2	1002	98	63	shelf	Thunnus thynnus	Stellwagen Bank Gulf of Maine New England	Chase B.C. (2002)	42'40'N	70'15'W	1988	July	1992	Octorber
27.5	272000	5.858	-2	1.497	-2	32.903	-2	0.316	-2	6.535	-2	0.722	-2	1002	98	63	shelf	Thunnus thynnus	Stellwagen Bank Gulf of Maine New England	Chase B.C. (2002)	42'40'N	70'15'W	1988	July	1992	Octorber
27.5	272000	5.858	-2	1.497	-2	32.903	-2	0.316	-2	6.535	-2	0.722	-2	1002	98	63	shelf	Thunnus thynnus	Stellwagen Bank Gulf of Maine New England	Chase B.C. (2002)	42'40'N	70'15'W	1988	July	1992	Octorber
2790	272000	5.858	-2	1.497	-2	32.903	-2	0.316	-2	6.535	-2	0.722	-2	1002	98	63	shelf	Thunnus thynnus	Stellwagen Bank Gulf of Maine New England	Chase B.C. (2002)	42'40'N	70'15'W	1988	July	1992	Octorber
23.5	281000	5.858	-2	1.497	-2	32.903	-2	0.316	-2	6.535	-2	0.722	-2	1002	98	63	shelf	Thunnus thynnus	Stellwagen Bank Gulf of Maine New England	Chase B.C. (2002)	42'40'N	70'15'W	1988	July	1992	Octorber
23.5	281000	5.858	-2	1.497	-2	32.903	-2	0.316	-2	6.535	-2	0.722	-2	1002	98	63	shelf	Thunnus thynnus	Stellwagen Bank Gulf of Maine New England	Chase B.C. (2002)	42'40'N	70'15'W	1988	July	1992	Octorber
23.5	281000	5.858	-2	1.497	-2	32.903	-2	0.316	-2	6.535	-2	0.722	-2	1002	98	63	shelf	Thunnus thynnus	Stellwagen Bank Gulf of Maine New England	Chase B.C. (2002)	42'40'N	70'15'W	1988	July	1992	Octorber
23.5	281000	5.858	-2	1.497	-2	32.903	-2	0.316	-2	6.535	-2	0.722	-2	1002	98	63	shelf	Thunnus thynnus	Stellwagen Bank Gulf of Maine New England	Chase B.C. (2002)	42'40'N	70'15'W	1988	July	1992	Octorber
23.5	281000	5.858	-2	1.497	-2	32.903	-2	0.316	-2	6.535	-2	0.722	-2	1002	98	63	shelf	Thunnus thynnus	Stellwagen Bank Gulf of Maine New England	Chase B.C. (2002)	42'40'N	70'15'W	1988	July	1992	Octorber
23.5	281000	5.858	-2	1.497	-2	32.903	-2	0.316	-2	6.535	-2	0.722	-2	1002	98	63	shelf	Thunnus thynnus	Stellwagen Bank Gulf of Maine New England	Chase B.C. (2002)	42'40'N	70'15'W	1988	July	1992	Octorber
23.5	281000	5.858	-2	1.497	-2	32.903	-2	0.316	-2	6.535	-2	0.722	-2	1002	98	63	shelf	Thunnus thynnus	Stellwagen Bank Gulf of Maine New England	Chase B.C. (2002)	42'40'N	70'15'W	1988	July	1992	Octorber
23.5	281000	5.858	-2	1.497	-2	32.903	-2	0.316	-2	6.535	-2	0.722	-2	1002	98	63	shelf	Thunnus thynnus	Stellwagen Bank Gulf of Maine New England	Chase B.C. (2002)	42'40'N	70'15'W	1988	July	1992	Octorber
23.5	281000	5.858	-2	1.497	-2	32.903	-2	0.316	-2	6.535	-2	0.722	-2	1002	98	63	shelf	Thunnus thynnus	Stellwagen Bank Gulf of Maine New England	Chase B.C. (2002)	42'40'N	70'15'W	1988	July	1992	Octorber
23.5	281000	5.858	-2	1.497	-2	32.903	-2	0.316	-2	6.535	-2	0.722	-2	1002	98	63	shelf	Thunnus thynnus	Stellwagen Bank Gulf of Maine New England	Chase B.C. (2002)	42'40'N	70'15'W	1988	July	1992	Octorber
27.5	281000	5.858	-2	1.497	-2	32.903	-2	0.316	-2	6.535	-2	0.722	-2	1002	98	63	shelf	Thunnus thynnus	Stellwagen Bank Gulf of Maine New England	Chase B.C. (2002)	42'40'N	70'15'W	1988	July	1992	Octorber
27.5	281000	5.858	-2	1.497	-2	32.903	-2	0.316	-2	6.535	-2	0.722	-2	1002	98	63	shelf	Thunnus thynnus	Stellwagen Bank Gulf of Maine New England	Chase B.C. (2002)	42'40'N	70'15'W	1988	July	1992	Octorber
27.5	281000	5.858	-2	1.497	-2	32.903	-2	0.316	-2	6.535	-2	0.722	-2	1002	98	63	shelf	Thunnus thynnus	Stellwagen Bank Gulf of Maine New England	Chase B.C. (2002)	42'40'N	70'15'W	1988	July	1992	Octorber
27.5	281000	5.858	-2	1.497	-2	32.903	-2	0.316	-2	6.535	-2	0.722	-2	1002	98	63	shelf	Thunnus thynnus	Stellwagen Bank Gulf of Maine New England	Chase B.C. (2002)	42'40'N	70'15'W	1988	July	1992	Octorber
27.5	281000	5.858	-2	1.497	-2	32.903	-2	0.316	-2	6.535	-2	0.722	-2	1002	98	63	shelf	Thunnus thynnus	Stellwagen Bank Gulf of Maine New England	Chase B.C. (2002)	42'40'N	70'15'W	1988	July	1992	Octorber
27.5	281000	5.858	-2	1.497	-2	32.903	-2	0.316	-2	6.535	-2	0.722	-2	1002	98	63	shelf	Thunnus thynnus	Stellwagen Bank Gulf of Maine New England	Chase B.C. (2002)	42'40'N	70'15'W	1988	July	1992	Octorber
27.5	281000	5.858	-2	1.497	-2	32.903	-2	0.316	-2	6.535	-2	0.722	-2	1002	98	63	shelf	Thunnus thynnus	Stellwagen Bank Gulf of Maine New England	Chase B.C. (2002)	42'40'N	70'15'W	1988	July	1992	Octorber
27.5	281000	5.858	-2	1.497	-2	32.903	-2	0.316	-2	6.535	-2	0.722	-2	1002	98	63	shelf	Thunnus thynnus	Stellwagen Bank Gulf of Maine New England	Chase B.C. (2002)	42'40'N	70'15'W	1988	July	1992	Octorber
27.5	281000	5.858	-2	1.497	-2	32.903	-2	0.316	-2	6.535	-2	0.722	-2	1002	98	63	shelf	Thunnus thynnus	Stellwagen Bank Gulf of Maine New England	Chase B.C. (2002)	42'40'N	70'15'W	1988	July	1992	Octorber
7.56	291000	5.858	-2	1.497	-2	32.903	-2	0.316	-2	6.535	-2	0.722	-2	1002	98	63	shelf	Thunnus thynnus	Stellwagen Bank Gulf of Maine New England	Chase B.C. (2002)	42'40'N	70'15'W	1988	July	1992	Octorber
9.41	291000	5.858	-2	1.497	-2	32.903	-2	0.316	-2	6.535	-2	0.722	-2	1002	98	63	shelf	Thunnus thynnus	Stellwagen Bank Gulf of Maine New England	Chase B.C. (2002)	42'40'N	70'15'W	1988	July	1992	Octorber
16.8	291000	5.858	-2	1.497	-2	32.903	-2	0.316	-2	6.535	-2	0.722	-2	1002	98	63	shelf	Thunnus thynnus	Stellwagen Bank Gulf of Maine New England	Chase B.C. (2002)	42'40'N	70'15'W	1988	July	1992	Octorber
16.8	291000	5.858	-2	1.497	-2	32.903	-2	0.316	-2	6.535	-2	0.722	-2	1002	98	63	shelf	Thunnus thynnus	Stellwagen Bank Gulf of Maine New England	Chase B.C. (2002)	42'40'N	70'15'W	1988	July	1992	Octorber
16.8	291000	5.858	-2	1.497	-2	32.903	-2	0.316	-2	6.535	-2	0.722	-2	1002	98	63	shelf	Thunnus thynnus	Stellwagen Bank Gulf of Maine New England	Chase B.C. (2002)	42'40'N	70'15'W	1988	July	1992	Octorber
16.8	291000	5.858	-2	1.497	-2	32.903	-2	0.316	-2	6.535	-2	0.722	-2	1002	98	63	shelf	Thunnus thynnus	Stellwagen Bank Gulf of Maine New England	Chase B.C. (2002)	42'40'N	70'15'W	1988	July	1992	Octorber
16.8	291000	5.858	-2	1.497	-2	32.903	-2	0.316	-2	6.535	-2	0.722	-2	1002	98	63	shelf	Thunnus thynnus	Stellwagen Bank Gulf of Maine New England	Chase B.C. (2002)	42'40'N	70'15'W	1988	July	1992	Octorber
20	291000	5.858	-2	1.497	-2	32.903	-2	0.316	-2	6.535	-2	0.722	-2	1002	98	63	shelf	Thunnus thynnus	Stellwagen Bank Gulf of Maine New England	Chase B.C. (2002)	42'40'N	70'15'W	1988	July	1992	Octorber
20	291000	5.858	-2	1.497	-2	32.903	-2	0.316	-2	6.535	-2	0.722	-2	1002	98	63	shelf	Thunnus thynnus	Stellwagen Bank Gulf of Maine New England	Chase B.C. (2002)	42'40'N	70'15'W	1988	July	1992	Octorber
20	291000	5.858	-2	1.497	-2	32.903	-2	0.316	-2	6.535	-2	0.722	-2	1002	98	63	shelf	Thunnus thynnus	Stellwagen Bank Gulf of Maine New England	Chase B.C. (2002)	42'40'N	70'15'W	1988	July	1992	Octorber
20	291000	5.858	-2	1.497	-2	32.903	-2	0.316	-2	6.535	-2	0.722	-2	1002	98	63	shelf	Thunnus thynnus	Stellwagen Bank Gulf of Maine New England	Chase B.C. (2002)	42'40'N	70'15'W	1988	July	1992	Octorber
20	291000	5.858	-2	1.497	-2	32.903	-2	0.316	-2	6.535	-2	0.722	-2	1002	98	63	shelf	Thunnus thynnus	Stellwagen Bank Gulf of Maine New England	Chase B.C. (2002)	42'40'N	70'15'W	1988	July	1992	Octorber
20	291000	5.858	-2	1.497	-2	32.903	-2	0.316	-2	6.535	-2	0.722	-2	1002	98	63	shelf	Thunnus thynnus	Stellwagen Bank Gulf of Maine New England	Chase B.C. (2002)	42'40'N	70'15'W	1988	July	1992	Octorber
20	291000	5.858	-2	1.497	-2	32.903	-2	0.316	-2	6.535	-2	0.722	-2	1002	98	63	shelf	Thunnus thynnus	Stellwagen Bank Gulf of Maine New England	Chase B.C. (2002)	42'40'N	70'15'W	1988	July	1992	Octorber
20	291000	5.858	-2	1.497	-2	32.903	-2	0.316	-2	6.535	-2	0.722	-2	1002	98	63	shelf	Thunnus thynnus	Stellwagen Bank Gulf of Maine New England	Chase B.C. (2002)	42'40'N	70'15'W	1988	July	1992	Octorber
20	291000	5.858	-2	1.497	-2	32.903	-2	0.316	-2	6.535	-2	0.722	-2	1002	98	63	shelf	Thunnus thynnus	Stellwagen Bank Gulf of Maine New England	Chase B.C. (2002)	42'40'N	70'15'W	1988	July	1992	Octorber
20	291000	5.858	-2	1.497	-2	32.903	-2	0.316	-2	6.535	-2	0.722	-2	1002	98	63	shelf	Thunnus thynnus	Stellwagen Bank Gulf of Maine New England	Chase B.C. (2002)	42'40'N	70'15'W	1988	July	1992	Octorber
23.5	291000	5.858	-2	1.497	-2	32.903	-2	0.316	-2	6.535	-2	0.722	-2	1002	98	63	shelf	Thunnus thynnus	Stellwagen Bank Gulf of Maine New England	Chase B.C. (2002)	42'40'N	70'15'W	1988	July	1992	Octorber
23.5	291000	5.858	-2	1.497	-2	32.903	-2	0.316	-2	6.535	-2	0.722	-2	1002	98	63	shelf	Thunnus thynnus	Stellwagen Bank Gulf of Maine New England	Chase B.C. (2002)	42'40'N	70'15'W	1988	July	1992	Octorber
23.5	291000	5.858	-2	1.497	-2	32.903	-2	0.316	-2	6.535	-2	0.722	-2	1002	98	63	shelf	Thunnus thynnus	Stellwagen Bank Gulf of Maine New England	Chase B.C. (2002)	42'40'N	70'15'W	1988	July	1992	Octorber
23.5	291000	5.858	-2	1.497	-2	32.903	-2	0.316	-2	6.535	-2	0.722	-2	1002	98	63	shelf	Thunnus thynnus	Stellwagen Bank Gulf of Maine New England	Chase B.C. (2002)	42'40'N	70'15'W	1988	July	1992	Octorber
23.5	291000	5.858	-2	1.497	-2	32.903	-2	0.316	-2	6.535	-2	0.722	-2	1002	98	63	shelf	Thunnus thynnus	Stellwagen Bank Gulf of Maine New England	Chase B.C. (2002)	42'40'N	70'15'W	1988	July	1992	Octorber
23.5	291000	5.858	-2	1.497	-2	32.903	-2	0.316	-2	6.535	-2	0.722	-2	1002	98	63	shelf	Thunnus thynnus	Stellwagen Bank Gulf of Maine New England	Chase B.C. (2002)	42'40'N	70'15'W	1988	July	1992	Octorber
23.5	291000	5.858	-2	1.497	-2	32.903	-2	0.316	-2	6.535	-2	0.722	-2	1002	98	63	shelf	Thunnus thynnus	Stellwagen Bank Gulf of Maine New England	Chase B.C. (2002)	42'40'N	70'15'W	1988	July	1992	Octorber
23.5	291000	5.858	-2	1.497	-2	32.903	-2	0.316	-2	6.535	-2	0.722	-2	1002	98	63	shelf	Thunnus thynnus	Stellwagen Bank Gulf of Maine New England	Chase B.C. (2002)	42'40'N	70'15'W	1988	July	1992	Octorber
23.5	291000	5.858	-2	1.497	-2	32.903	-2	0.316	-2	6.535	-2	0.722	-2	1002	98	63	shelf	Thunnus thynnus	Stellwagen Bank Gulf of Maine New England	Chase B.C. (2002)	42'40'N	70'15'W	1988	July	1992	Octorber
23.5	291000	5.858	-2	1.497	-2	32.903	-2	0.316	-2	6.535	-2	0.722	-2	1002	98	63	shelf	Thunnus thynnus	Stellwagen Bank Gulf of Maine New England	Chase B.C. (2002)	42'40'N	70'15'W	1988	July	1992	Octorber
23.5	291000	5.858	-2	1.497	-2	32.903	-2	0.316	-2	6.535	-2	0.722	-2	1002	98	63	shelf	Thunnus thynnus	Stellwagen Bank Gulf of Maine New England	Chase B.C. (2002)	42'40'N	70'15'W	1988	July	1992	Octorber
23.5	291000	5.858	-2	1.497	-2	32.903	-2	0.316	-2	6.535	-2	0.722	-2	1002	98	63	shelf	Thunnus thynnus	Stellwagen Bank Gulf of Maine New England	Chase B.C. (2002)	42'40'N	70'15'W	1988	July	1992	Octorber
23.5	291000	5.858	-2	1.497	-2	32.903	-2	0.316	-2	6.535	-2	0.722	-2	1002	98	63	shelf	Thunnus thynnus	Stellwagen Bank Gulf of Maine New England	Chase B.C. (2002)	42'40'N	70'15'W	1988	July	1992	Octorber
23.5	291000	5.858	-2	1.497	-2	32.903	-2	0.316	-2	6.535	-2	0.722	-2	1002	98	63	shelf	Thunnus thynnus	Stellwagen Bank Gulf of Maine New England	Chase B.C. (2002)	42'40'N	70'15'W	1988	July	1992	Octorber
23.5	291000	5.858	-2	1.497	-2	32.903	-2	0.316	-2	6.535	-2	0.722	-2	1002	98	63	shelf	Thunnus thynnus	Stellwagen Bank Gulf of Maine New England	Chase B.C. (2002)	42'40'N	70'15'W	1988	July	1992	Octorber
23.5	291000	5.858	-2	1.497	-2	32.903	-2	0.316	-2	6.535	-2	0.722	-2	1002	98	63	shelf	Thunnus thynnus	Stellwagen Bank Gulf of Maine New England	Chase B.C. (2002)	42'40'N	70'15'W	1988	July	1992	Octorber
27.5	291000	5.858	-2	1.497	-2	32.903	-2	0.316	-2	6.535	-2	0.722	-2	1002	98	63	shelf	Thunnus thynnus	Stellwagen Bank Gulf of Maine New England	Chase B.C. (2002)	42'40'N	70'15'W	1988	July	1992	Octorber
27.5	291000	5.858	-2	1.497	-2	32.903	-2	0.316	-2	6.535	-2	0.722	-2	1002	98	63	shelf	Thunnus thynnus	Stellwagen Bank Gulf of Maine New England	Chase B.C. (2002)	42'40'N	70'15'W	1988	July	1992	Octorber
27.5	291000	5.858	-2	1.497	-2	32.903	-2	0.316	-2	6.535	-2	0.722	-2	1002	98	63	shelf	Thunnus thynnus	Stellwagen Bank Gulf of Maine New England	Chase B.C. (2002)	42'40'N	70'15'W	1988	July	1992	Octorber
27.5	291000	5.858	-2	1.497	-2	32.903	-2	0.316	-2	6.535	-2	0.722	-2	1002	98	63	shelf	Thunnus thynnus	Stellwagen Bank Gulf of Maine New England	Chase B.C. (2002)	42'40'N	70'15'W	1988	July	1992	Octorber
27.5	291000	5.858	-2	1.497	-2	32.903	-2	0.316	-2	6.535	-2	0.722	-2	1002	98	63	shelf	Thunnus thynnus	Stellwagen Bank Gulf of Maine New England	Chase B.C. (2002)	42'40'N	70'15'W	1988	July	1992	Octorber
27.5	291000	5.858	-2	1.497	-2	32.903	-2	0.316	-2	6.535	-2	0.722	-2	1002	98	63	shelf	Thunnus thynnus	Stellwagen Bank Gulf of Maine New England	Chase B.C. (2002)	42'40'N	70'15'W	1988	July	1992	Octorber
27.5	291000	5.858	-2	1.497	-2	32.903	-2	0.316	-2	6.535	-2	0.722	-2	1002	98	63	shelf	Thunnus thynnus	Stellwagen Bank Gulf of Maine New England	Chase B.C. (2002)	42'40'N	70'15'W	1988	July	1992	Octorber
27.5	291000	5.858	-2	1.497	-2	32.903	-2	0.316	-2	6.535	-2	0.722	-2	1002	98	63	shelf	Thunnus thynnus	Stellwagen Bank Gulf of Maine New England	Chase B.C. (2002)	42'40'N	70'15'W	1988	July	1992	Octorber
27.5	291000	5.858	-2	1.497	-2	32.903	-2	0.316	-2	6.535	-2	0.722	-2	1002	98	63	shelf	Thunnus thynnus	Stellwagen Bank Gulf of Maine New England	Chase B.C. (2002)	42'40'N	70'15'W	1988	July	1992	Octorber
27.5	291000	5.858	-2	1.497	-2	32.903	-2	0.316	-2	6.535	-2	0.722	-2	1002	98	63	shelf	Thunnus thynnus	Stellwagen Bank Gulf of Maine New England	Chase B.C. (2002)	42'40'N	70'15'W	1988	July	1992	Octorber
31.9	291000	5.858	-2	1.497	-2	32.903	-2	0.316	-2	6.535	-2	0.722	-2	1002	98	63	shelf	Thunnus thynnus	Stellwagen Bank Gulf of Maine New England	Chase B.C. (2002)	42'40'N	70'15'W	1988	July	1992	Octorber
31.9	291000	5.858	-2	1.497	-2	32.903	-2	0.316	-2	6.535	-2	0.722	-2	1002	98	63	shelf	Thunnus thynnus	Stellwagen Bank Gulf of Maine New England	Chase B.C. (2002)	42'40'N	70'15'W	1988	July	1992	Octorber
36.7	291000	5.858	-2	1.497	-2	32.903	-2	0.316	-2	6.535	-2	0.722	-2	1002	98	63	shelf	Thunnus thynnus	Stellwagen Bank Gulf of Maine New England	Chase B.C. (2002)	42'40'N	70'15'W	1988	July	1992	Octorber
36.7	291000	5.858	-2	1.497	-2	32.903	-2	0.316	-2	6.535	-2	0.722	-2	1002	98	63	shelf	Thunnus thynnus	Stellwagen Bank Gulf of Maine New England	Chase B.C. (2002)	42'40'N	70'15'W	1988	July	1992	Octorber
0.195	304000	5.858	-2	1.497	-2	32.903	-2	0.316	-2	6.535	-2	0.722	-2	1002	98	63	shelf	Thunnus thynnus	Stellwagen Bank Gulf of Maine New England	Chase B.C. (2002)	42'40'N	70'15'W	1988	July	1992	Octorber
0.233	304000	5.858	-2	1.497	-2	32.903	-2	0.316	-2	6.535	-2	0.722	-2	1002	98	63	shelf	Thunnus thynnus	Stellwagen Bank Gulf of Maine New England	Chase B.C. (2002)	42'40'N	70'15'W	1988	July	1992	Octorber
20	304000	5.858	-2	1.497	-2	32.903	-2	0.316	-2	6.535	-2	0.722	-2	1002	98	63	shelf	Thunnus thynnus	Stellwagen Bank Gulf of Maine New England	Chase B.C. (2002)	42'40'N	70'15'W	1988	July	1992	Octorber
23.5	304000	5.858	-2	1.497	-2	32.903	-2	0.316	-2	6.535	-2	0.722	-2	1002	98	63	shelf	Thunnus thynnus	Stellwagen Bank Gulf of Maine New England	Chase B.C. (2002)	42'40'N	70'15'W	1988	July	1992	Octorber
23.5	304000	5.858	-2	1.497	-2	32.903	-2	0.316	-2	6.535	-2	0.722	-2	1002	98	63	shelf	Thunnus thynnus	Stellwagen Bank Gulf of Maine New England	Chase B.C. (2002)	42'40'N	70'15'W	1988	July	1992	Octorber
23.5	304000	5.858	-2	1.497	-2	32.903	-2	0.316	-2	6.535	-2	0.722	-2	1002	98	63	shelf	Thunnus thynnus	Stellwagen Bank Gulf of Maine New England	Chase B.C. (2002)	42'40'N	70'15'W	1988	July	1992	Octorber
23.5	304000	5.858	-2	1.497	-2	32.903	-2	0.316	-2	6.535	-2	0.722	-2	1002	98	63	shelf	Thunnus thynnus	Stellwagen Bank Gulf of Maine New England	Chase B.C. (2002)	42'40'N	70'15'W	1988	July	1992	Octorber
27.5	304000	5.858	-2	1.497	-2	32.903	-2	0.316	-2	6.535	-2	0.722	-2	1002	98	63	shelf	Thunnus thynnus	Stellwagen Bank Gulf of Maine New England	Chase B.C. (2002)	42'40'N	70'15'W	1988	July	1992	Octorber
27.5	304000	5.858	-2	1.497	-2	32.903	-2	0.316	-2	6.535	-2	0.722	-2	1002	98	63	shelf	Thunnus thynnus	Stellwagen Bank Gulf of Maine New England	Chase B.C. (2002)	42'40'N	70'15'W	1988	July	1992	Octorber
31.9	304000	5.858	-2	1.497	-2	32.903	-2	0.316	-2	6.535	-2	0.722	-2	1002	98	63	shelf	Thunnus thynnus	Stellwagen Bank Gulf of Maine New England	Chase B.C. (2002)	42'40'N	70'15'W	1988	July	1992	Octorber
36.7	304000	5.858	-2	1.497	-2	32.903	-2	0.316	-2	6.535	-2	0.722	-2	1002	98	63	shelf	Thunnus thynnus	Stellwagen Bank Gulf of Maine New England	Chase B.C. (2002)	42'40'N	70'15'W	1988	July	1992	Octorber
579	304000	5.858	-2	1.497	-2	32.903	-2	0.316	-2	6.535	-2	0.722	-2	1002	98	63	shelf	Thunnus thynnus	Stellwagen Bank Gulf of Maine New England	Chase B.C. (2002)	42'40'N	70'15'W	1988	July	1992	Octorber
8.07	311000	5.858	-2	1.497	-2	32.903	-2	0.316	-2	6.535	-2	0.722	-2	1002	98	63	shelf	Thunnus thynnus	Stellwagen Bank Gulf of Maine New England	Chase B.C. (2002)	42'40'N	70'15'W	1988	July	1992	Octorber
17.6	311000	5.858	-2	1.497	-2	32.903	-2	0.316	-2	6.535	-2	0.722	-2	1002	98	63	shelf	Thunnus thynnus	Stellwagen Bank Gulf of Maine New England	Chase B.C. (2002)	42'40'N	70'15'W	1988	July	1992	Octorber
9.41	311000	5.858	-2	1.497	-2	32.903	-2	0.316	-2	6.535	-2	0.722	-2	1002	98	63	shelf	Thunnus thynnus	Stellwagen Bank Gulf of Maine New England	Chase B.C. (2002)	42'40'N	70'15'W	1988	July	1992	Octorber
22.1	311000	5.858	-2	1.497	-2	32.903	-2	0.316	-2	6.535	-2	0.722	-2	1002	98	63	shelf	Thunnus thynnus	Stellwagen Bank Gulf of Maine New England	Chase B.C. (2002)	42'40'N	70'15'W	1988	July	1992	Octorber
16.8	311000	5.858	-2	1.497	-2	32.903	-2	0.316	-2	6.535	-2	0.722	-2	1002	98	63	shelf	Thunnus thynnus	Stellwagen Bank Gulf of Maine New England	Chase B.C. (2002)	42'40'N	70'15'W	1988	July	1992	Octorber
39.8	311000	5.858	-2	1.497	-2	32.903	-2	0.316	-2	6.535	-2	0.722	-2	1002	98	63	shelf	Thunnus thynnus	Stellwagen Bank Gulf of Maine New England	Chase B.C. (2002)	42'40'N	70'15'W	1988	July	1992	Octorber
20	311000	5.858	-2	1.497	-2	32.903	-2	0.316	-2	6.535	-2	0.722	-2	1002	98	63	shelf	Thunnus thynnus	Stellwagen Bank Gulf of Maine New England	Chase B.C. (2002)	42'40'N	70'15'W	1988	July	1992	Octorber
20	311000	5.858	-2	1.497	-2	32.903	-2	0.316	-2	6.535	-2	0.722	-2	1002	98	63	shelf	Thunnus thynnus	Stellwagen Bank Gulf of Maine New England	Chase B.C. (2002)	42'40'N	70'15'W	1988	July	1992	Octorber
20	311000	5.858	-2	1.497	-2	32.903	-2	0.316	-2	6.535	-2	0.722	-2	1002	98	63	shelf	Thunnus thynnus	Stellwagen Bank Gulf of Maine New England	Chase B.C. (2002)	42'40'N	70'15'W	1988	July	1992	Octorber
20	311000	5.858	-2	1.497	-2	32.903	-2	0.316	-2	6.535	-2	0.722	-2	1002	98	63	shelf	Thunnus thynnus	Stellwagen Bank Gulf of Maine New England	Chase B.C. (2002)	42'40'N	70'15'W	1988	July	1992	Octorber
20	311000	5.858	-2	1.497	-2	32.903	-2	0.316	-2	6.535	-2	0.722	-2	1002	98	63	shelf	Thunnus thynnus	Stellwagen Bank Gulf of Maine New England	Chase B.C. (2002)	42'40'N	70'15'W	1988	July	1992	Octorber
20	311000	5.858	-2	1.497	-2	32.903	-2	0.316	-2	6.535	-2	0.722	-2	1002	98	63	shelf	Thunnus thynnus	Stellwagen Bank Gulf of Maine New England	Chase B.C. (2002)	42'40'N	70'15'W	1988	July	1992	Octorber
20	311000	5.858	-2	1.497	-2	32.903	-2	0.316	-2	6.535	-2	0.722	-2	1002	98	63	shelf	Thunnus thynnus	Stellwagen Bank Gulf of Maine New England	Chase B.C. (2002)	42'40'N	70'15'W	1988	July	1992	Octorber
20	311000	5.858	-2	1.497	-2	32.903	-2	0.316	-2	6.535	-2	0.722	-2	1002	98	63	shelf	Thunnus thynnus	Stellwagen Bank Gulf of Maine New England	Chase B.C. (2002)	42'40'N	70'15'W	1988	July	1992	Octorber
20	311000	5.858	-2	1.497	-2	32.903	-2	0.316	-2	6.535	-2	0.722	-2	1002	98	63	shelf	Thunnus thynnus	Stellwagen Bank Gulf of Maine New England	Chase B.C. (2002)	42'40'N	70'15'W	1988	July	1992	Octorber
23.5	311000	5.858	-2	1.497	-2	32.903	-2	0.316	-2	6.535	-2	0.722	-2	1002	98	63	shelf	Thunnus thynnus	Stellwagen Bank Gulf of Maine New England	Chase B.C. (2002)	42'40'N	70'15'W	1988	July	1992	Octorber
23.5	311000	5.858	-2	1.497	-2	32.903	-2	0.316	-2	6.535	-2	0.722	-2	1002	98	63	shelf	Thunnus thynnus	Stellwagen Bank Gulf of Maine New England	Chase B.C. (2002)	42'40'N	70'15'W	1988	July	1992	Octorber
23.5	311000	5.858	-2	1.497	-2	32.903	-2	0.316	-2	6.535	-2	0.722	-2	1002	98	63	shelf	Thunnus thynnus	Stellwagen Bank Gulf of Maine New England	Chase B.C. (2002)	42'40'N	70'15'W	1988	July	1992	Octorber
23.5	311000	5.858	-2	1.497	-2	32.903	-2	0.316	-2	6.535	-2	0.722	-2	1002	98	63	shelf	Thunnus thynnus	Stellwagen Bank Gulf of Maine New England	Chase B.C. (2002)	42'40'N	70'15'W	1988	July	1992	Octorber
27.5	311000	5.858	-2	1.497	-2	32.903	-2	0.316	-2	6.535	-2	0.722	-2	1002	98	63	shelf	Thunnus thynnus	Stellwagen Bank Gulf of Maine New England	Chase B.C. (2002)	42'40'N	70'15'W	1988	July	1992	Octorber
27.5	311000	5.858	-2	1.497	-2	32.903	-2	0.316	-2	6.535	-2	0.722	-2	1002	98	63	shelf	Thunnus thynnus	Stellwagen Bank Gulf of Maine New England	Chase B.C. (2002)	42'40'N	70'15'W	1988	July	1992	Octorber
256	311000	5.858	-2	1.497	-2	32.903	-2	0.316	-2	6.535	-2	0.722	-2	1002	98	63	shelf	Thunnus thynnus	Stellwagen Bank Gulf of Maine New England	Chase B.C. (2002)	42'40'N	70'15'W	1988	July	1992	Octorber
275	311000	5.858	-2	1.497	-2	32.903	-2	0.316	-2	6.535	-2	0.722	-2	1002	98	63	shelf	Thunnus thynnus	Stellwagen Bank Gulf of Maine New England	Chase B.C. (2002)	42'40'N	70'15'W	1988	July	1992	Octorber
101	248000	5.858	-2	1.497	-2	32.903	-2	0.316	-2	6.535	-2	0.722	-2	1002	98	63	shelf	Thunnus thynnus	Stellwagen Bank Gulf of Maine New England	Chase B.C. (2002)	42'40'N	70'15'W	1988	July	1992	Octorber
4.63	239000	5.858	-2	1.497	-2	32.903	-2	0.316	-2	6.535	-2	0.722	-2	1002	98	63	shelf	Thunnus thynnus	Stellwagen Bank Gulf of Maine New England	Chase B.C. (2002)	42'40'N	70'15'W	1988	July	1992	Octorber
232	109000	5.858	-2	1.497	-2	32.903	-2	0.316	-2	6.535	-2	0.722	-2	1002	98	63	shelf	Thunnus thynnus	Stellwagen Bank Gulf of Maine New England	Chase B.C. (2002)	42'40'N	70'15'W	1988	July	1992	Octorber
7.56	123000	5.858	-2	1.497	-2	32.903	-2	0.316	-2	6.535	-2	0.722	-2	1002	98	63	shelf	Thunnus thynnus	Stellwagen Bank Gulf of Maine New England	Chase B.C. (2002)	42'40'N	70'15'W	1988	July	1992	Octorber
185	109000	5.858	-2	1.497	-2	32.903	-2	0.316	-2	6.535	-2	0.722	-2	1002	98	63	shelf	Thunnus thynnus	Stellwagen Bank Gulf of Maine New England	Chase B.C. (2002)	42'40'N	70'15'W	1988	July	1992	Octorber
377	142000	5.858	-2	1.497	-2	32.903	-2	0.316	-2	6.535	-2	0.722	-2	1002	98	63	shelf	Thunnus thynnus	Stellwagen Bank Gulf of Maine New England	Chase B.C. (2002)	42'40'N	70'15'W	1988	July	1992	Octorber
14	272000	5.858	-2	1.497	-2	32.903	-2	0.316	-2	6.535	-2	0.722	-2	1002	98	63	shelf	Thunnus thynnus	Stellwagen Bank Gulf of Maine New England	Chase B.C. (2002)	42'40'N	70'15'W	1988	July	1992	Octorber
4.63	155000	5.858	-2	1.497	-2	32.903	-2	0.316	-2	6.535	-2	0.722	-2	1002	98	63	shelf	Thunnus thynnus	Stellwagen Bank Gulf of Maine New England	Chase B.C. (2002)	42'40'N	70'15'W	1988	July	1992	Octorber
10.7	311000	5.858	-2	1.497	-2	32.903	-2	0.316	-2	6.535	-2	0.722	-2	1002	98	63	shelf	Thunnus thynnus	Stellwagen Bank Gulf of Maine New England	Chase B.C. (2002)	42'40'N	70'15'W	1988	July	1992	Octorber
13.9	311000	5.858	-2	1.497	-2	32.903	-2	0.316	-2	6.535	-2	0.722	-2	1002	98	63	shelf	Thunnus thynnus	Stellwagen Bank Gulf of Maine New England	Chase B.C. (2002)	42'40'N	70'15'W	1988	July	1992	Octorber
13.9	311000	5.858	-2	1.497	-2	32.903	-2	0.316	-2	6.535	-2	0.722	-2	1002	98	63	shelf	Thunnus thynnus	Stellwagen Bank Gulf of Maine New England	Chase B.C. (2002)	42'40'N	70'15'W	1988	July	1992	Octorber
13.9	311000	5.858	-2	1.497	-2	32.903	-2	0.316	-2	6.535	-2	0.722	-2	1002	98	63	shelf	Thunnus thynnus	Stellwagen Bank Gulf of Maine New England	Chase B.C. (2002)	42'40'N	70'15'W	1988	July	1992	Octorber
7.56	311000	5.858	-2	1.497	-2	32.903	-2	0.316	-2	6.535	-2	0.722	-2	1002	98	63	shelf	Thunnus thynnus	Stellwagen Bank Gulf of Maine New England	Chase B.C. (2002)	42'40'N	70'15'W	1988	July	1992	Octorber
7.56	311000	5.858	-2	1.497	-2	32.903	-2	0.316	-2	6.535	-2	0.722	-2	1002	98	63	shelf	Thunnus thynnus	Stellwagen Bank Gulf of Maine New England	Chase B.C. (2002)	42'40'N	70'15'W	1988	July	1992	Octorber
22.1	311000	5.858	-2	1.497	-2	32.903	-2	0.316	-2	6.535	-2	0.722	-2	1002	98	63	shelf	Thunnus thynnus	Stellwagen Bank Gulf of Maine New England	Chase B.C. (2002)	42'40'N	70'15'W	1988	July	1992	Octorber
22.1	311000	5.858	-2	1.497	-2	32.903	-2	0.316	-2	6.535	-2	0.722	-2	1002	98	63	shelf	Thunnus thynnus	Stellwagen Bank Gulf of Maine New England	Chase B.C. (2002)	42'40'N	70'15'W	1988	July	1992	Octorber
27.2	311000	5.858	-2	1.497	-2	32.903	-2	0.316	-2	6.535	-2	0.722	-2	1002	98	63	shelf	Thunnus thynnus	Stellwagen Bank Gulf of Maine New England	Chase B.C. (2002)	42'40'N	70'15'W	1988	July	1992	Octorber
27.2	311000	5.858	-2	1.497	-2	32.903	-2	0.316	-2	6.535	-2	0.722	-2	1002	98	63	shelf	Thunnus thynnus	Stellwagen Bank Gulf of Maine New England	Chase B.C. (2002)	42'40'N	70'15'W	1988	July	1992	Octorber
27.2	311000	5.858	-2	1.497	-2	32.903	-2	0.316	-2	6.535	-2	0.722	-2	1002	98	63	shelf	Thunnus thynnus	Stellwagen Bank Gulf of Maine New England	Chase B.C. (2002)	42'40'N	70'15'W	1988	July	1992	Octorber
27.2	311000	5.858	-2	1.497	-2	32.903	-2	0.316	-2	6.535	-2	0.722	-2	1002	98	63	shelf	Thunnus thynnus	Stellwagen Bank Gulf of Maine New England	Chase B.C. (2002)	42'40'N	70'15'W	1988	July	1992	Octorber
27.2	311000	5.858	-2	1.497	-2	32.903	-2	0.316	-2	6.535	-2	0.722	-2	1002	98	63	shelf	Thunnus thynnus	Stellwagen Bank Gulf of Maine New England	Chase B.C. (2002)	42'40'N	70'15'W	1988	July	1992	Octorber
14	311000	5.858	-2	1.497	-2	32.903	-2	0.316	-2	6.535	-2	0.722	-2	1002	98	63	shelf	Thunnus thynnus	Stellwagen Bank Gulf of Maine New England	Chase B.C. (2002)	42'40'N	70'15'W	1988	July	1992	Octorber
33.1	311000	5.858	-2	1.497	-2	32.903	-2	0.316	-2	6.535	-2	0.722	-2	1002	98	63	shelf	Thunnus thynnus	Stellwagen Bank Gulf of Maine New England	Chase B.C. (2002)	42'40'N	70'15'W	1988	July	1992	Octorber
16.8	311000	5.858	-2	1.497	-2	32.903	-2	0.316	-2	6.535	-2	0.722	-2	1002	98	63	shelf	Thunnus thynnus	Stellwagen Bank Gulf of Maine New England	Chase B.C. (2002)	42'40'N	70'15'W	1988	July	1992	Octorber
20	311000	5.858	-2	1.497	-2	32.903	-2	0.316	-2	6.535	-2	0.722	-2	1002	98	63	shelf	Thunnus thynnus	Stellwagen Bank Gulf of Maine New England	Chase B.C. (2002)	42'40'N	70'15'W	1988	July	1992	Octorber
9.41	92500	5.858	-2	1.497	-2	32.903	-2	0.316	-2	6.535	-2	0.722	-2	1002	98	63	shelf	Thunnus thynnus	Stellwagen Bank Gulf of Maine New England	Chase B.C. (2002)	42'40'N	70'15'W	1988	July	1992	Octorber
9.41	123000	5.858	-2	1.497	-2	32.903	-2	0.316	-2	6.535	-2	0.722	-2	1002	98	63	shelf	Thunnus thynnus	Stellwagen Bank Gulf of Maine New England	Chase B.C. (2002)	42'40'N	70'15'W	1988	July	1992	Octorber
0.13	225000	5.858	-2	1.497	-2	32.903	-2	0.316	-2	6.535	-2	0.722	-2	1002	98	63	shelf	Thunnus thynnus	Stellwagen Bank Gulf of Maine New England	Chase B.C. (2002)	42'40'N	70'15'W	1988	July	1992	Octorber
0.161	225000	5.858	-2	1.497	-2	32.903	-2	0.316	-2	6.535	-2	0.722	-2	1002	98	63	shelf	Thunnus thynnus	Stellwagen Bank Gulf of Maine New England	Chase B.C. (2002)	42'40'N	70'15'W	1988	July	1992	Octorber
4.63	228000	5.858	-2	1.497	-2	32.903	-2	0.316	-2	6.535	-2	0.722	-2	1002	98	63	shelf	Thunnus thynnus	Stellwagen Bank Gulf of Maine New England	Chase B.C. (2002)	42'40'N	70'15'W	1988	July	1992	Octorber
16.8	304000	5.858	-2	1.497	-2	32.903	-2	0.316	-2	6.535	-2	0.722	-2	1002	98	63	shelf	Thunnus thynnus	Stellwagen Bank Gulf of Maine New England	Chase B.C. (2002)	42'40'N	70'15'W	1988	July	1992	Octorber
20	304000	5.858	-2	1.497	-2	32.903	-2	0.316	-2	6.535	-2	0.722	-2	1002	98	63	shelf	Thunnus thynnus	Stellwagen Bank Gulf of Maine New England	Chase B.C. (2002)	42'40'N	70'15'W	1988	July	1992	Octorber
145	142000	5.858	-2	1.497	-2	32.903	-2	0.316	-2	6.535	-2	0.722	-2	1002	98	63	shelf	Thunnus thynnus	Stellwagen Bank Gulf of Maine New England	Chase B.C. (2002)	42'40'N	70'15'W	1988	July	1992	Octorber
518	357000	5.858	-2	1.497	-2	32.903	-2	0.316	-2	6.535	-2	0.722	-2	1002	98	63	shelf	Thunnus thynnus	Stellwagen Bank Gulf of Maine New England	Chase B.C. (2002)	42'40'N	70'15'W	1988	July	1992	Octorber
7.56	291000	5.858	-2	1.497	-2	32.903	-2	0.316	-2	6.535	-2	0.722	-2	1002	98	63	shelf	Thunnus thynnus	Stellwagen Bank Gulf of Maine New England	Chase B.C. (2002)	42'40'N	70'15'W	1988	July	1992	Octorber
337	311000	5.858	-2	1.497	-2	32.903	-2	0.316	-2	6.535	-2	0.722	-2	1002	98	63	shelf	Thunnus thynnus	Stellwagen Bank Gulf of Maine New England	Chase B.C. (2002)	42'40'N	70'15'W	1988	July	1992	Octorber
360	311000	5.858	-2	1.497	-2	32.903	-2	0.316	-2	6.535	-2	0.722	-2	1002	98	63	shelf	Thunnus thynnus	Stellwagen Bank Gulf of Maine New England	Chase B.C. (2002)	42'40'N	70'15'W	1988	July	1992	Octorber
18.8	357000	5.858	-2	1.497	-2	32.903	-2	0.316	-2	6.535	-2	0.722	-2	1002	98	63	shelf	Thunnus thynnus	Stellwagen Bank Gulf of Maine New England	Chase B.C. (2002)	42'40'N	70'15'W	1988	July	1992	Octorber
315	357000	5.858	-2	1.497	-2	32.903	-2	0.316	-2	6.535	-2	0.722	-2	1002	98	63	shelf	Thunnus thynnus	Stellwagen Bank Gulf of Maine New England	Chase B.C. (2002)	42'40'N	70'15'W	1988	July	1992	Octorber
548	357000	5.858	-2	1.497	-2	32.903	-2	0.316	-2	6.535	-2	0.722	-2	1002	98	63	shelf	Thunnus thynnus	Stellwagen Bank Gulf of Maine New England	Chase B.C. (2002)	42'40'N	70'15'W	1988	July	1992	Octorber
4160	416000	5.858	-2	1.497	-2	32.903	-2	0.316	-2	6.535	-2	0.722	-2	1002	98	63	shelf	Thunnus thynnus	Stellwagen Bank Gulf of Maine New England	Chase B.C. (2002)	42'40'N	70'15'W	1988	July	1992	Octorber
1940	364000	5.858	-2	1.497	-2	32.903	-2	0.316	-2	6.535	-2	0.722	-2	1002	98	63	shelf	Thunnus thynnus	Stellwagen Bank Gulf of Maine New England	Chase B.C. (2002)	42'40'N	70'15'W	1988	July	1992	Octorber
20	281000	5.858	-2	1.497	-2	32.903	-2	0.316	-2	6.535	-2	0.722	-2	1002	98	63	shelf	Thunnus thynnus	Stellwagen Bank Gulf of Maine New England	Chase B.C. (2002)	42'40'N	70'15'W	1988	July	1992	Octorber
489	19100	8.832	0	3.884	0	32.54	0	0.469	0	6.941	0	0.819	0	1414	106	20	shelf	Thunnus thynnus	Cape Cod Bay Gulf of Maine New England	Chase B.C. (2002)	41'86'N	70'42'W	1988	July	1992	Octorber
10.7	311000	5.858	-2	1.497	-2	32.903	-2	0.316	-2	6.535	-2	0.722	-2	1002	98	63	shelf	Thunnus thynnus	Stellwagen Bank Gulf of Maine New England	Chase B.C. (2002)	42'40'N	70'15'W	1988	July	1992	Octorber
33.1	254000	8.832	0	3.884	0	32.54	0	0.469	0	6.941	0	0.819	0	1414	106	20	shelf	Thunnus thynnus	Cape Cod Bay Gulf of Maine New England	Chase B.C. (2002)	41'86'N	70'42'W	1988	July	1992	Octorber
33.1	254000	8.832	0	3.884	0	32.54	0	0.469	0	6.941	0	0.819	0	1414	106	20	shelf	Thunnus thynnus	Cape Cod Bay Gulf of Maine New England	Chase B.C. (2002)	41'86'N	70'42'W	1988	July	1992	Octorber
33.1	254000	8.832	0	3.884	0	32.54	0	0.469	0	6.941	0	0.819	0	1414	106	20	shelf	Thunnus thynnus	Cape Cod Bay Gulf of Maine New England	Chase B.C. (2002)	41'86'N	70'42'W	1988	July	1992	Octorber
39.8	254000	8.832	0	3.884	0	32.54	0	0.469	0	6.941	0	0.819	0	1414	106	20	shelf	Thunnus thynnus	Cape Cod Bay Gulf of Maine New England	Chase B.C. (2002)	41'86'N	70'42'W	1988	July	1992	Octorber
47.5	254000	8.832	0	3.884	0	32.54	0	0.469	0	6.941	0	0.819	0	1414	106	20	shelf	Thunnus thynnus	Cape Cod Bay Gulf of Maine New England	Chase B.C. (2002)	41'86'N	70'42'W	1988	July	1992	Octorber
200	254000	8.832	0	3.884	0	32.54	0	0.469	0	6.941	0	0.819	0	1414	106	20	shelf	Thunnus thynnus	Cape Cod Bay Gulf of Maine New England	Chase B.C. (2002)	41'86'N	70'42'W	1988	July	1992	Octorber
56.1	199000	8.832	0	3.884	0	32.54	0	0.469	0	6.941	0	0.819	0	1414	106	20	shelf	Thunnus thynnus	Cape Cod Bay Gulf of Maine New England	Chase B.C. (2002)	41'86'N	70'42'W	1988	July	1992	Octorber
27.2	278000	8.832	0	3.884	0	32.54	0	0.469	0	6.941	0	0.819	0	1414	106	20	shelf	Thunnus thynnus	Cape Cod Bay Gulf of Maine New England	Chase B.C. (2002)	41'86'N	70'42'W	1988	July	1992	Octorber
27.2	278000	8.832	0	3.884	0	32.54	0	0.469	0	6.941	0	0.819	0	1414	106	20	shelf	Thunnus thynnus	Cape Cod Bay Gulf of Maine New England	Chase B.C. (2002)	41'86'N	70'42'W	1988	July	1992	Octorber
33.1	278000	8.832	0	3.884	0	32.54	0	0.469	0	6.941	0	0.819	0	1414	106	20	shelf	Thunnus thynnus	Cape Cod Bay Gulf of Maine New England	Chase B.C. (2002)	41'86'N	70'42'W	1988	July	1992	Octorber
33.1	278000	8.832	0	3.884	0	32.54	0	0.469	0	6.941	0	0.819	0	1414	106	20	shelf	Thunnus thynnus	Cape Cod Bay Gulf of Maine New England	Chase B.C. (2002)	41'86'N	70'42'W	1988	July	1992	Octorber
33.1	278000	8.832	0	3.884	0	32.54	0	0.469	0	6.941	0	0.819	0	1414	106	20	shelf	Thunnus thynnus	Cape Cod Bay Gulf of Maine New England	Chase B.C. (2002)	41'86'N	70'42'W	1988	July	1992	Octorber
39.8	278000	8.832	0	3.884	0	32.54	0	0.469	0	6.941	0	0.819	0	1414	106	20	shelf	Thunnus thynnus	Cape Cod Bay Gulf of Maine New England	Chase B.C. (2002)	41'86'N	70'42'W	1988	July	1992	Octorber
39.8	278000	8.832	0	3.884	0	32.54	0	0.469	0	6.941	0	0.819	0	1414	106	20	shelf	Thunnus thynnus	Cape Cod Bay Gulf of Maine New England	Chase B.C. (2002)	41'86'N	70'42'W	1988	July	1992	Octorber
39.8	278000	8.832	0	3.884	0	32.54	0	0.469	0	6.941	0	0.819	0	1414	106	20	shelf	Thunnus thynnus	Cape Cod Bay Gulf of Maine New England	Chase B.C. (2002)	41'86'N	70'42'W	1988	July	1992	Octorber
382	278000	8.832	0	3.884	0	32.54	0	0.469	0	6.941	0	0.819	0	1414	106	20	shelf	Thunnus thynnus	Cape Cod Bay Gulf of Maine New England	Chase B.C. (2002)	41'86'N	70'42'W	1988	July	1992	Octorber
17.6	186000	8.832	0	3.884	0	32.54	0	0.469	0	6.941	0	0.819	0	1414	106	20	shelf	Thunnus thynnus	Cape Cod Bay Gulf of Maine New England	Chase B.C. (2002)	41'86'N	70'42'W	1988	July	1992	Octorber
22.1	186000	8.832	0	3.884	0	32.54	0	0.469	0	6.941	0	0.819	0	1414	106	20	shelf	Thunnus thynnus	Cape Cod Bay Gulf of Maine New England	Chase B.C. (2002)	41'86'N	70'42'W	1988	July	1992	Octorber
39.8	186000	8.832	0	3.884	0	32.54	0	0.469	0	6.941	0	0.819	0	1414	106	20	shelf	Thunnus thynnus	Cape Cod Bay Gulf of Maine New England	Chase B.C. (2002)	41'86'N	70'42'W	1988	July	1992	Octorber
47.5	186000	8.832	0	3.884	0	32.54	0	0.469	0	6.941	0	0.819	0	1414	106	20	shelf	Thunnus thynnus	Cape Cod Bay Gulf of Maine New England	Chase B.C. (2002)	41'86'N	70'42'W	1988	July	1992	Octorber
39.8	254000	8.832	0	3.884	0	32.54	0	0.469	0	6.941	0	0.819	0	1414	106	20	shelf	Thunnus thynnus	Cape Cod Bay Gulf of Maine New England	Chase B.C. (2002)	41'86'N	70'42'W	1988	July	1992	Octorber
39.8	254000	8.832	0	3.884	0	32.54	0	0.469	0	6.941	0	0.819	0	1414	106	20	shelf	Thunnus thynnus	Cape Cod Bay Gulf of Maine New England	Chase B.C. (2002)	41'86'N	70'42'W	1988	July	1992	Octorber
47.5	254000	8.832	0	3.884	0	32.54	0	0.469	0	6.941	0	0.819	0	1414	106	20	shelf	Thunnus thynnus	Cape Cod Bay Gulf of Maine New England	Chase B.C. (2002)	41'86'N	70'42'W	1988	July	1992	Octorber
27.2	233000	8.832	0	3.884	0	32.54	0	0.469	0	6.941	0	0.819	0	1414	106	20	shelf	Thunnus thynnus	Cape Cod Bay Gulf of Maine New England	Chase B.C. (2002)	41'86'N	70'42'W	1988	July	1992	Octorber
33.1	233000	8.832	0	3.884	0	32.54	0	0.469	0	6.941	0	0.819	0	1414	106	20	shelf	Thunnus thynnus	Cape Cod Bay Gulf of Maine New England	Chase B.C. (2002)	41'86'N	70'42'W	1988	July	1992	Octorber
39.8	233000	8.832	0	3.884	0	32.54	0	0.469	0	6.941	0	0.819	0	1414	106	20	shelf	Thunnus thynnus	Cape Cod Bay Gulf of Maine New England	Chase B.C. (2002)	41'86'N	70'42'W	1988	July	1992	Octorber
39.8	233000	8.832	0	3.884	0	32.54	0	0.469	0	6.941	0	0.819	0	1414	106	20	shelf	Thunnus thynnus	Cape Cod Bay Gulf of Maine New England	Chase B.C. (2002)	41'86'N	70'42'W	1988	July	1992	Octorber
0.372	304000	8.832	0	3.884	0	32.54	0	0.469	0	6.941	0	0.819	0	1414	106	20	shelf	Thunnus thynnus	Cape Cod Bay Gulf of Maine New England	Chase B.C. (2002)	41'86'N	70'42'W	1988	July	1992	Octorber
33.1	233000	8.832	0	3.884	0	32.54	0	0.469	0	6.941	0	0.819	0	1414	106	20	shelf	Thunnus thynnus	Cape Cod Bay Gulf of Maine New England	Chase B.C. (2002)	41'86'N	70'42'W	1988	July	1992	Octorber
33.1	233000	8.832	0	3.884	0	32.54	0	0.469	0	6.941	0	0.819	0	1414	106	20	shelf	Thunnus thynnus	Cape Cod Bay Gulf of Maine New England	Chase B.C. (2002)	41'86'N	70'42'W	1988	July	1992	Octorber
33.1	233000	8.832	0	3.884	0	32.54	0	0.469	0	6.941	0	0.819	0	1414	106	20	shelf	Thunnus thynnus	Cape Cod Bay Gulf of Maine New England	Chase B.C. (2002)	41'86'N	70'42'W	1988	July	1992	Octorber
19.9	239000	8.832	0	3.884	0	32.54	0	0.469	0	6.941	0	0.819	0	1414	106	20	shelf	Thunnus thynnus	Cape Cod Bay Gulf of Maine New England	Chase B.C. (2002)	41'86'N	70'42'W	1988	July	1992	Octorber
0.0113	278000	8.832	0	3.884	0	32.54	0	0.469	0	6.941	0	0.819	0	1414	106	20	shelf	Thunnus thynnus	Cape Cod Bay Gulf of Maine New England	Chase B.C. (2002)	41'86'N	70'42'W	1988	July	1992	Octorber
0.0194	278000	8.832	0	3.884	0	32.54	0	0.469	0	6.941	0	0.819	0	1414	106	20	shelf	Thunnus thynnus	Cape Cod Bay Gulf of Maine New England	Chase B.C. (2002)	41'86'N	70'42'W	1988	July	1992	Octorber
0.0437	254000	8.832	0	3.884	0	32.54	0	0.469	0	6.941	0	0.819	0	1414	106	20	shelf	Thunnus thynnus	Cape Cod Bay Gulf of Maine New England	Chase B.C. (2002)	41'86'N	70'42'W	1988	July	1992	Octorber
33.1	254000	8.832	0	3.884	0	32.54	0	0.469	0	6.941	0	0.819	0	1414	106	20	shelf	Thunnus thynnus	Cape Cod Bay Gulf of Maine New England	Chase B.C. (2002)	41'86'N	70'42'W	1988	July	1992	Octorber
0.0301	278000	8.832	0	3.884	0	32.54	0	0.469	0	6.941	0	0.819	0	1414	106	20	shelf	Thunnus thynnus	Cape Cod Bay Gulf of Maine New England	Chase B.C. (2002)	41'86'N	70'42'W	1988	July	1992	Octorber
27.2	278000	8.832	0	3.884	0	32.54	0	0.469	0	6.941	0	0.819	0	1414	106	20	shelf	Thunnus thynnus	Cape Cod Bay Gulf of Maine New England	Chase B.C. (2002)	41'86'N	70'42'W	1988	July	1992	Octorber
0.0194	339000	8.832	0	3.884	0	32.54	0	0.469	0	6.941	0	0.819	0	1414	106	20	shelf	Thunnus thynnus	Cape Cod Bay Gulf of Maine New England	Chase B.C. (2002)	41'86'N	70'42'W	1988	July	1992	Octorber
0.0194	263000	8.832	0	3.884	0	32.54	0	0.469	0	6.941	0	0.819	0	1414	106	20	shelf	Thunnus thynnus	Cape Cod Bay Gulf of Maine New England	Chase B.C. (2002)	41'86'N	70'42'W	1988	July	1992	Octorber
73.1	263000	8.832	0	3.884	0	32.54	0	0.469	0	6.941	0	0.819	0	1414	106	20	shelf	Thunnus thynnus	Cape Cod Bay Gulf of Maine New England	Chase B.C. (2002)	41'86'N	70'42'W	1988	July	1992	Octorber
0.0194	339000	8.832	0	3.884	0	32.54	0	0.469	0	6.941	0	0.819	0	1414	106	20	shelf	Thunnus thynnus	Cape Cod Bay Gulf of Maine New England	Chase B.C. (2002)	41'86'N	70'42'W	1988	July	1992	Octorber
0.0194	339000	8.832	0	3.884	0	32.54	0	0.469	0	6.941	0	0.819	0	1414	106	20	shelf	Thunnus thynnus	Cape Cod Bay Gulf of Maine New England	Chase B.C. (2002)	41'86'N	70'42'W	1988	July	1992	Octorber
0.0301	339000	8.832	0	3.884	0	32.54	0	0.469	0	6.941	0	0.819	0	1414	106	20	shelf	Thunnus thynnus	Cape Cod Bay Gulf of Maine New England	Chase B.C. (2002)	41'86'N	70'42'W	1988	July	1992	Octorber
4310	356000	8.832	0	3.884	0	32.54	0	0.469	0	6.941	0	0.819	0	1414	106	20	shelf	Thunnus thynnus	Cape Cod Bay Gulf of Maine New England	Chase B.C. (2002)	41'86'N	70'42'W	1988	July	1992	Octorber
1.85	32000	10.017	2	5.159	2	32.386	2	0.56	2	6.776	2	0.918	2	1045	105	12	shelf	Thunnus thynnus	Great Channel South Gulf of Maine New England	Chase B.C. (2002)	41'71'N	69'76'W	1988	July	1992	Octorber
0.0113	206000	8.832	0	3.884	0	32.54	0	0.469	0	6.941	0	0.819	0	1414	106	20	shelf	Thunnus thynnus	Cape Cod Bay Gulf of Maine New England	Chase B.C. (2002)	41'86'N	70'42'W	1988	July	1992	Octorber
597	278000	8.832	0	3.884	0	32.54	0	0.469	0	6.941	0	0.819	0	1414	106	20	shelf	Thunnus thynnus	Cape Cod Bay Gulf of Maine New England	Chase B.C. (2002)	41'86'N	70'42'W	1988	July	1992	Octorber
1800	248000	8.832	0	3.884	0	32.54	0	0.469	0	6.941	0	0.819	0	1414	106	20	shelf	Thunnus thynnus	Cape Cod Bay Gulf of Maine New England	Chase B.C. (2002)	41'86'N	70'42'W	1988	July	1992	Octorber
0.0194	263000	8.832	0	3.884	0	32.54	0	0.469	0	6.941	0	0.819	0	1414	106	20	shelf	Thunnus thynnus	Cape Cod Bay Gulf of Maine New England	Chase B.C. (2002)	41'86'N	70'42'W	1988	July	1992	Octorber
294	294000	8.832	0	3.884	0	32.54	0	0.469	0	6.941	0	0.819	0	1414	106	20	shelf	Thunnus thynnus	Cape Cod Bay Gulf of Maine New England	Chase B.C. (2002)	41'86'N	70'42'W	1988	July	1992	Octorber
29.1	233000	8.832	0	3.884	0	32.54	0	0.469	0	6.941	0	0.819	0	1414	106	20	shelf	Thunnus thynnus	Cape Cod Bay Gulf of Maine New England	Chase B.C. (2002)	41'86'N	70'42'W	1988	July	1992	Octorber
3.03	220000	8.832	0	3.884	0	32.54	0	0.469	0	6.941	0	0.819	0	1414	106	20	shelf	Thunnus thynnus	Cape Cod Bay Gulf of Maine New England	Chase B.C. (2002)	41'86'N	70'42'W	1988	July	1992	Octorber
374	263000	8.832	0	3.884	0	32.54	0	0.469	0	6.941	0	0.819	0	1414	106	20	shelf	Thunnus thynnus	Cape Cod Bay Gulf of Maine New England	Chase B.C. (2002)	41'86'N	70'42'W	1988	July	1992	Octorber
802	263000	8.832	0	3.884	0	32.54	0	0.469	0	6.941	0	0.819	0	1414	106	20	shelf	Thunnus thynnus	Cape Cod Bay Gulf of Maine New England	Chase B.C. (2002)	41'86'N	70'42'W	1988	July	1992	Octorber
43.7	168000	8.832	0	3.884	0	32.54	0	0.469	0	6.941	0	0.819	0	1414	106	20	shelf	Thunnus thynnus	Cape Cod Bay Gulf of Maine New England	Chase B.C. (2002)	41'86'N	70'42'W	1988	July	1992	Octorber
123	239000	8.832	0	3.884	0	32.54	0	0.469	0	6.941	0	0.819	0	1414	106	20	shelf	Thunnus thynnus	Cape Cod Bay Gulf of Maine New England	Chase B.C. (2002)	41'86'N	70'42'W	1988	July	1992	Octorber
139	225000	8.832	0	3.884	0	32.54	0	0.469	0	6.941	0	0.819	0	1414	106	20	shelf	Thunnus thynnus	Cape Cod Bay Gulf of Maine New England	Chase B.C. (2002)	41'86'N	70'42'W	1988	July	1992	Octorber
176	199000	8.832	0	3.884	0	32.54	0	0.469	0	6.941	0	0.819	0	1414	106	20	shelf	Thunnus thynnus	Cape Cod Bay Gulf of Maine New England	Chase B.C. (2002)	41'86'N	70'42'W	1988	July	1992	Octorber
45.4	239000	8.832	0	3.884	0	32.54	0	0.469	0	6.941	0	0.819	0	1414	106	20	shelf	Thunnus thynnus	Cape Cod Bay Gulf of Maine New England	Chase B.C. (2002)	41'86'N	70'42'W	1988	July	1992	Octorber
330	239000	8.832	0	3.884	0	32.54	0	0.469	0	6.941	0	0.819	0	1414	106	20	shelf	Thunnus thynnus	Cape Cod Bay Gulf of Maine New England	Chase B.C. (2002)	41'86'N	70'42'W	1988	July	1992	Octorber
51.8	239000	8.832	0	3.884	0	32.54	0	0.469	0	6.941	0	0.819	0	1414	106	20	shelf	Thunnus thynnus	Cape Cod Bay Gulf of Maine New England	Chase B.C. (2002)	41'86'N	70'42'W	1988	July	1992	Octorber
575	239000	8.832	0	3.884	0	32.54	0	0.469	0	6.941	0	0.819	0	1414	106	20	shelf	Thunnus thynnus	Cape Cod Bay Gulf of Maine New England	Chase B.C. (2002)	41'86'N	70'42'W	1988	July	1992	Octorber
73.1	182000	8.832	0	3.884	0	32.54	0	0.469	0	6.941	0	0.819	0	1414	106	20	shelf	Thunnus thynnus	Cape Cod Bay Gulf of Maine New England	Chase B.C. (2002)	41'86'N	70'42'W	1988	July	1992	Octorber
97	239000	8.832	0	3.884	0	32.54	0	0.469	0	6.941	0	0.819	0	1414	106	20	shelf	Thunnus thynnus	Cape Cod Bay Gulf of Maine New England	Chase B.C. (2002)	41'86'N	70'42'W	1988	July	1992	Octorber
294	182000	8.832	0	3.884	0	32.54	0	0.469	0	6.941	0	0.819	0	1414	106	20	shelf	Thunnus thynnus	Cape Cod Bay Gulf of Maine New England	Chase B.C. (2002)	41'86'N	70'42'W	1988	July	1992	Octorber
24.7	239000	8.832	0	3.884	0	32.54	0	0.469	0	6.941	0	0.819	0	1414	106	20	shelf	Thunnus thynnus	Cape Cod Bay Gulf of Maine New England	Chase B.C. (2002)	41'86'N	70'42'W	1988	July	1992	Octorber
38.1	239000	8.832	0	3.884	0	32.54	0	0.469	0	6.941	0	0.819	0	1414	106	20	shelf	Thunnus thynnus	Cape Cod Bay Gulf of Maine New England	Chase B.C. (2002)	41'86'N	70'42'W	1988	July	1992	Octorber
60.8	239000	8.832	0	3.884	0	32.54	0	0.469	0	6.941	0	0.819	0	1414	106	20	shelf	Thunnus thynnus	Cape Cod Bay Gulf of Maine New England	Chase B.C. (2002)	41'86'N	70'42'W	1988	July	1992	Octorber
259	239000	8.832	0	3.884	0	32.54	0	0.469	0	6.941	0	0.819	0	1414	106	20	shelf	Thunnus thynnus	Cape Cod Bay Gulf of Maine New England	Chase B.C. (2002)	41'86'N	70'42'W	1988	July	1992	Octorber
43.7	239000	8.832	0	3.884	0	32.54	0	0.469	0	6.941	0	0.819	0	1414	106	20	shelf	Thunnus thynnus	Cape Cod Bay Gulf of Maine New England	Chase B.C. (2002)	41'86'N	70'42'W	1988	July	1992	Octorber
30.2	157000	8.832	0	3.884	0	32.54	0	0.469	0	6.941	0	0.819	0	1414	106	20	shelf	Thunnus thynnus	Cape Cod Bay Gulf of Maine New England	Chase B.C. (2002)	41'86'N	70'42'W	1988	July	1992	Octorber
97	321000	8.832	0	3.884	0	32.54	0	0.469	0	6.941	0	0.819	0	1414	106	20	shelf	Thunnus thynnus	Cape Cod Bay Gulf of Maine New England	Chase B.C. (2002)	41'86'N	70'42'W	1988	July	1992	Octorber
0.0194	339000	8.832	0	3.884	0	32.54	0	0.469	0	6.941	0	0.819	0	1414	106	20	shelf	Thunnus thynnus	Cape Cod Bay Gulf of Maine New England	Chase B.C. (2002)	41'86'N	70'42'W	1988	July	1992	Octorber
8.57	206000	8.832	0	3.884	0	32.54	0	0.469	0	6.941	0	0.819	0	1414	106	20	shelf	Thunnus thynnus	Cape Cod Bay Gulf of Maine New England	Chase B.C. (2002)	41'86'N	70'42'W	1988	July	1992	Octorber
985	254000	8.832	0	3.884	0	32.54	0	0.469	0	6.941	0	0.819	0	1414	106	20	shelf	Thunnus thynnus	Cape Cod Bay Gulf of Maine New England	Chase B.C. (2002)	41'86'N	70'42'W	1988	July	1992	Octorber
4.46	206000	8.832	0	3.884	0	32.54	0	0.469	0	6.941	0	0.819	0	1414	106	20	shelf	Thunnus thynnus	Cape Cod Bay Gulf of Maine New England	Chase B.C. (2002)	41'86'N	70'42'W	1988	July	1992	Octorber
921	278000	8.832	0	3.884	0	32.54	0	0.469	0	6.941	0	0.819	0	1414	106	20	shelf	Thunnus thynnus	Cape Cod Bay Gulf of Maine New England	Chase B.C. (2002)	41'86'N	70'42'W	1988	July	1992	Octorber
0.0194	239000	8.832	0	3.884	0	32.54	0	0.469	0	6.941	0	0.819	0	1414	106	20	shelf	Thunnus thynnus	Cape Cod Bay Gulf of Maine New England	Chase B.C. (2002)	41'86'N	70'42'W	1988	July	1992	Octorber
0.0301	254000	8.832	0	3.884	0	32.54	0	0.469	0	6.941	0	0.819	0	1414	106	20	shelf	Thunnus thynnus	Cape Cod Bay Gulf of Maine New England	Chase B.C. (2002)	41'86'N	70'42'W	1988	July	1992	Octorber
1610	254000	8.832	0	3.884	0	32.54	0	0.469	0	6.941	0	0.819	0	1414	106	20	shelf	Thunnus thynnus	Cape Cod Bay Gulf of Maine New England	Chase B.C. (2002)	41'86'N	70'42'W	1988	July	1992	Octorber
51.8	260000	8.832	0	3.884	0	32.54	0	0.469	0	6.941	0	0.819	0	1414	106	20	shelf	Thunnus thynnus	Cape Cod Bay Gulf of Maine New England	Chase B.C. (2002)	41'86'N	70'42'W	1988	July	1992	Octorber
0.00566	278000	8.832	0	3.884	0	32.54	0	0.469	0	6.941	0	0.819	0	1414	106	20	shelf	Thunnus thynnus	Cape Cod Bay Gulf of Maine New England	Chase B.C. (2002)	41'86'N	70'42'W	1988	July	1992	Octorber
195	245000	8.832	0	3.884	0	32.54	0	0.469	0	6.941	0	0.819	0	1414	106	20	shelf	Thunnus thynnus	Cape Cod Bay Gulf of Maine New England	Chase B.C. (2002)	41'86'N	70'42'W	1988	July	1992	Octorber
519	288000	8.832	0	3.884	0	32.54	0	0.469	0	6.941	0	0.819	0	1414	106	20	shelf	Thunnus thynnus	Cape Cod Bay Gulf of Maine New England	Chase B.C. (2002)	41'86'N	70'42'W	1988	July	1992	Octorber
552	199000	8.832	0	3.884	0	32.54	0	0.469	0	6.941	0	0.819	0	1414	106	20	shelf	Thunnus thynnus	Cape Cod Bay Gulf of Maine New England	Chase B.C. (2002)	41'86'N	70'42'W	1988	July	1992	Octorber
39.8	294000	8.832	0	3.884	0	32.54	0	0.469	0	6.941	0	0.819	0	1414	106	20	shelf	Thunnus thynnus	Cape Cod Bay Gulf of Maine New England	Chase B.C. (2002)	41'86'N	70'42'W	1988	July	1992	Octorber
1200	254000	8.832	0	3.884	0	32.54	0	0.469	0	6.941	0	0.819	0	1414	106	20	shelf	Thunnus thynnus	Cape Cod Bay Gulf of Maine New England	Chase B.C. (2002)	41'86'N	70'42'W	1988	July	1992	Octorber
2.59	32000	10.017	2	5.159	2	32.386	2	0.56	2	6.776	2	0.918	2	1045	105	12	shelf	Thunnus thynnus	Great Channel South Gulf of Maine New England	Chase B.C. (2002)	41'71'N	69'76'W	1988	July	1992	Octorber
2.59	32000	10.017	2	5.159	2	32.386	2	0.56	2	6.776	2	0.918	2	1045	105	12	shelf	Thunnus thynnus	Great Channel South Gulf of Maine New England	Chase B.C. (2002)	41'71'N	69'76'W	1988	July	1992	Octorber
2.59	32000	10.017	2	5.159	2	32.386	2	0.56	2	6.776	2	0.918	2	1045	105	12	shelf	Thunnus thynnus	Great Channel South Gulf of Maine New England	Chase B.C. (2002)	41'71'N	69'76'W	1988	July	1992	Octorber
3.51	32000	10.017	2	5.159	2	32.386	2	0.56	2	6.776	2	0.918	2	1045	105	12	shelf	Thunnus thynnus	Great Channel South Gulf of Maine New England	Chase B.C. (2002)	41'71'N	69'76'W	1988	July	1992	Octorber
3.51	32000	10.017	2	5.159	2	32.386	2	0.56	2	6.776	2	0.918	2	1045	105	12	shelf	Thunnus thynnus	Great Channel South Gulf of Maine New England	Chase B.C. (2002)	41'71'N	69'76'W	1988	July	1992	Octorber
3.51	32000	10.017	2	5.159	2	32.386	2	0.56	2	6.776	2	0.918	2	1045	105	12	shelf	Thunnus thynnus	Great Channel South Gulf of Maine New England	Chase B.C. (2002)	41'71'N	69'76'W	1988	July	1992	Octorber
4.63	32000	10.017	2	5.159	2	32.386	2	0.56	2	6.776	2	0.918	2	1045	105	12	shelf	Thunnus thynnus	Great Channel South Gulf of Maine New England	Chase B.C. (2002)	41'71'N	69'76'W	1988	July	1992	Octorber
4.63	32000	10.017	2	5.159	2	32.386	2	0.56	2	6.776	2	0.918	2	1045	105	12	shelf	Thunnus thynnus	Great Channel South Gulf of Maine New England	Chase B.C. (2002)	41'71'N	69'76'W	1988	July	1992	Octorber
4.63	32000	10.017	2	5.159	2	32.386	2	0.56	2	6.776	2	0.918	2	1045	105	12	shelf	Thunnus thynnus	Great Channel South Gulf of Maine New England	Chase B.C. (2002)	41'71'N	69'76'W	1988	July	1992	Octorber
4.63	32000	10.017	2	5.159	2	32.386	2	0.56	2	6.776	2	0.918	2	1045	105	12	shelf	Thunnus thynnus	Great Channel South Gulf of Maine New England	Chase B.C. (2002)	41'71'N	69'76'W	1988	July	1992	Octorber
4.63	32000	10.017	2	5.159	2	32.386	2	0.56	2	6.776	2	0.918	2	1045	105	12	shelf	Thunnus thynnus	Great Channel South Gulf of Maine New England	Chase B.C. (2002)	41'71'N	69'76'W	1988	July	1992	Octorber
4.63	32000	10.017	2	5.159	2	32.386	2	0.56	2	6.776	2	0.918	2	1045	105	12	shelf	Thunnus thynnus	Great Channel South Gulf of Maine New England	Chase B.C. (2002)	41'71'N	69'76'W	1988	July	1992	Octorber
4.63	32000	10.017	2	5.159	2	32.386	2	0.56	2	6.776	2	0.918	2	1045	105	12	shelf	Thunnus thynnus	Great Channel South Gulf of Maine New England	Chase B.C. (2002)	41'71'N	69'76'W	1988	July	1992	Octorber
5.97	32000	10.017	2	5.159	2	32.386	2	0.56	2	6.776	2	0.918	2	1045	105	12	shelf	Thunnus thynnus	Great Channel South Gulf of Maine New England	Chase B.C. (2002)	41'71'N	69'76'W	1988	July	1992	Octorber
5.97	32000	10.017	2	5.159	2	32.386	2	0.56	2	6.776	2	0.918	2	1045	105	12	shelf	Thunnus thynnus	Great Channel South Gulf of Maine New England	Chase B.C. (2002)	41'71'N	69'76'W	1988	July	1992	Octorber
5.97	32000	10.017	2	5.159	2	32.386	2	0.56	2	6.776	2	0.918	2	1045	105	12	shelf	Thunnus thynnus	Great Channel South Gulf of Maine New England	Chase B.C. (2002)	41'71'N	69'76'W	1988	July	1992	Octorber
5.97	32000	10.017	2	5.159	2	32.386	2	0.56	2	6.776	2	0.918	2	1045	105	12	shelf	Thunnus thynnus	Great Channel South Gulf of Maine New England	Chase B.C. (2002)	41'71'N	69'76'W	1988	July	1992	Octorber
5.97	32000	10.017	2	5.159	2	32.386	2	0.56	2	6.776	2	0.918	2	1045	105	12	shelf	Thunnus thynnus	Great Channel South Gulf of Maine New England	Chase B.C. (2002)	41'71'N	69'76'W	1988	July	1992	Octorber
5.97	32000	10.017	2	5.159	2	32.386	2	0.56	2	6.776	2	0.918	2	1045	105	12	shelf	Thunnus thynnus	Great Channel South Gulf of Maine New England	Chase B.C. (2002)	41'71'N	69'76'W	1988	July	1992	Octorber
5.97	32000	10.017	2	5.159	2	32.386	2	0.56	2	6.776	2	0.918	2	1045	105	12	shelf	Thunnus thynnus	Great Channel South Gulf of Maine New England	Chase B.C. (2002)	41'71'N	69'76'W	1988	July	1992	Octorber
5.97	32000	10.017	2	5.159	2	32.386	2	0.56	2	6.776	2	0.918	2	1045	105	12	shelf	Thunnus thynnus	Great Channel South Gulf of Maine New England	Chase B.C. (2002)	41'71'N	69'76'W	1988	July	1992	Octorber
5.97	32000	10.017	2	5.159	2	32.386	2	0.56	2	6.776	2	0.918	2	1045	105	12	shelf	Thunnus thynnus	Great Channel South Gulf of Maine New England	Chase B.C. (2002)	41'71'N	69'76'W	1988	July	1992	Octorber
7.56	32000	10.017	2	5.159	2	32.386	2	0.56	2	6.776	2	0.918	2	1045	105	12	shelf	Thunnus thynnus	Great Channel South Gulf of Maine New England	Chase B.C. (2002)	41'71'N	69'76'W	1988	July	1992	Octorber
7.56	32000	10.017	2	5.159	2	32.386	2	0.56	2	6.776	2	0.918	2	1045	105	12	shelf	Thunnus thynnus	Great Channel South Gulf of Maine New England	Chase B.C. (2002)	41'71'N	69'76'W	1988	July	1992	Octorber
7.56	32000	10.017	2	5.159	2	32.386	2	0.56	2	6.776	2	0.918	2	1045	105	12	shelf	Thunnus thynnus	Great Channel South Gulf of Maine New England	Chase B.C. (2002)	41'71'N	69'76'W	1988	July	1992	Octorber
111	36800	10.017	2	5.159	2	32.386	2	0.56	2	6.776	2	0.918	2	1045	105	12	shelf	Thunnus thynnus	Great Channel South Gulf of Maine New England	Chase B.C. (2002)	41'71'N	69'76'W	1988	July	1992	Octorber
3.51	37600	10.017	2	5.159	2	32.386	2	0.56	2	6.776	2	0.918	2	1045	105	12	shelf	Thunnus thynnus	Great Channel South Gulf of Maine New England	Chase B.C. (2002)	41'71'N	69'76'W	1988	July	1992	Octorber
3.51	37600	10.017	2	5.159	2	32.386	2	0.56	2	6.776	2	0.918	2	1045	105	12	shelf	Thunnus thynnus	Great Channel South Gulf of Maine New England	Chase B.C. (2002)	41'71'N	69'76'W	1988	July	1992	Octorber
4.63	37600	10.017	2	5.159	2	32.386	2	0.56	2	6.776	2	0.918	2	1045	105	12	shelf	Thunnus thynnus	Great Channel South Gulf of Maine New England	Chase B.C. (2002)	41'71'N	69'76'W	1988	July	1992	Octorber
4.63	37600	10.017	2	5.159	2	32.386	2	0.56	2	6.776	2	0.918	2	1045	105	12	shelf	Thunnus thynnus	Great Channel South Gulf of Maine New England	Chase B.C. (2002)	41'71'N	69'76'W	1988	July	1992	Octorber
4.63	37600	10.017	2	5.159	2	32.386	2	0.56	2	6.776	2	0.918	2	1045	105	12	shelf	Thunnus thynnus	Great Channel South Gulf of Maine New England	Chase B.C. (2002)	41'71'N	69'76'W	1988	July	1992	Octorber
4.63	37600	10.017	2	5.159	2	32.386	2	0.56	2	6.776	2	0.918	2	1045	105	12	shelf	Thunnus thynnus	Great Channel South Gulf of Maine New England	Chase B.C. (2002)	41'71'N	69'76'W	1988	July	1992	Octorber
4.63	37600	10.017	2	5.159	2	32.386	2	0.56	2	6.776	2	0.918	2	1045	105	12	shelf	Thunnus thynnus	Great Channel South Gulf of Maine New England	Chase B.C. (2002)	41'71'N	69'76'W	1988	July	1992	Octorber
4.63	37600	10.017	2	5.159	2	32.386	2	0.56	2	6.776	2	0.918	2	1045	105	12	shelf	Thunnus thynnus	Great Channel South Gulf of Maine New England	Chase B.C. (2002)	41'71'N	69'76'W	1988	July	1992	Octorber
4.63	37600	10.017	2	5.159	2	32.386	2	0.56	2	6.776	2	0.918	2	1045	105	12	shelf	Thunnus thynnus	Great Channel South Gulf of Maine New England	Chase B.C. (2002)	41'71'N	69'76'W	1988	July	1992	Octorber
4.63	37600	10.017	2	5.159	2	32.386	2	0.56	2	6.776	2	0.918	2	1045	105	12	shelf	Thunnus thynnus	Great Channel South Gulf of Maine New England	Chase B.C. (2002)	41'71'N	69'76'W	1988	July	1992	Octorber
4.63	37600	10.017	2	5.159	2	32.386	2	0.56	2	6.776	2	0.918	2	1045	105	12	shelf	Thunnus thynnus	Great Channel South Gulf of Maine New England	Chase B.C. (2002)	41'71'N	69'76'W	1988	July	1992	Octorber
5.97	37600	10.017	2	5.159	2	32.386	2	0.56	2	6.776	2	0.918	2	1045	105	12	shelf	Thunnus thynnus	Great Channel South Gulf of Maine New England	Chase B.C. (2002)	41'71'N	69'76'W	1988	July	1992	Octorber
5.97	37600	10.017	2	5.159	2	32.386	2	0.56	2	6.776	2	0.918	2	1045	105	12	shelf	Thunnus thynnus	Great Channel South Gulf of Maine New England	Chase B.C. (2002)	41'71'N	69'76'W	1988	July	1992	Octorber
5.97	37600	10.017	2	5.159	2	32.386	2	0.56	2	6.776	2	0.918	2	1045	105	12	shelf	Thunnus thynnus	Great Channel South Gulf of Maine New England	Chase B.C. (2002)	41'71'N	69'76'W	1988	July	1992	Octorber
5.97	37600	10.017	2	5.159	2	32.386	2	0.56	2	6.776	2	0.918	2	1045	105	12	shelf	Thunnus thynnus	Great Channel South Gulf of Maine New England	Chase B.C. (2002)	41'71'N	69'76'W	1988	July	1992	Octorber
5.97	37600	10.017	2	5.159	2	32.386	2	0.56	2	6.776	2	0.918	2	1045	105	12	shelf	Thunnus thynnus	Great Channel South Gulf of Maine New England	Chase B.C. (2002)	41'71'N	69'76'W	1988	July	1992	Octorber
7.56	37600	10.017	2	5.159	2	32.386	2	0.56	2	6.776	2	0.918	2	1045	105	12	shelf	Thunnus thynnus	Great Channel South Gulf of Maine New England	Chase B.C. (2002)	41'71'N	69'76'W	1988	July	1992	Octorber
7.56	37600	10.017	2	5.159	2	32.386	2	0.56	2	6.776	2	0.918	2	1045	105	12	shelf	Thunnus thynnus	Great Channel South Gulf of Maine New England	Chase B.C. (2002)	41'71'N	69'76'W	1988	July	1992	Octorber
7.56	37600	10.017	2	5.159	2	32.386	2	0.56	2	6.776	2	0.918	2	1045	105	12	shelf	Thunnus thynnus	Great Channel South Gulf of Maine New England	Chase B.C. (2002)	41'71'N	69'76'W	1988	July	1992	Octorber
7.56	37600	10.017	2	5.159	2	32.386	2	0.56	2	6.776	2	0.918	2	1045	105	12	shelf	Thunnus thynnus	Great Channel South Gulf of Maine New England	Chase B.C. (2002)	41'71'N	69'76'W	1988	July	1992	Octorber
7.56	37600	10.017	2	5.159	2	32.386	2	0.56	2	6.776	2	0.918	2	1045	105	12	shelf	Thunnus thynnus	Great Channel South Gulf of Maine New England	Chase B.C. (2002)	41'71'N	69'76'W	1988	July	1992	Octorber
7.56	37600	10.017	2	5.159	2	32.386	2	0.56	2	6.776	2	0.918	2	1045	105	12	shelf	Thunnus thynnus	Great Channel South Gulf of Maine New England	Chase B.C. (2002)	41'71'N	69'76'W	1988	July	1992	Octorber
7.56	37600	10.017	2	5.159	2	32.386	2	0.56	2	6.776	2	0.918	2	1045	105	12	shelf	Thunnus thynnus	Great Channel South Gulf of Maine New England	Chase B.C. (2002)	41'71'N	69'76'W	1988	July	1992	Octorber
7.56	37600	10.017	2	5.159	2	32.386	2	0.56	2	6.776	2	0.918	2	1045	105	12	shelf	Thunnus thynnus	Great Channel South Gulf of Maine New England	Chase B.C. (2002)	41'71'N	69'76'W	1988	July	1992	Octorber
7.56	37600	10.017	2	5.159	2	32.386	2	0.56	2	6.776	2	0.918	2	1045	105	12	shelf	Thunnus thynnus	Great Channel South Gulf of Maine New England	Chase B.C. (2002)	41'71'N	69'76'W	1988	July	1992	Octorber
7.56	37600	10.017	2	5.159	2	32.386	2	0.56	2	6.776	2	0.918	2	1045	105	12	shelf	Thunnus thynnus	Great Channel South Gulf of Maine New England	Chase B.C. (2002)	41'71'N	69'76'W	1988	July	1992	Octorber
7.56	37600	10.017	2	5.159	2	32.386	2	0.56	2	6.776	2	0.918	2	1045	105	12	shelf	Thunnus thynnus	Great Channel South Gulf of Maine New England	Chase B.C. (2002)	41'71'N	69'76'W	1988	July	1992	Octorber
9.41	37600	10.017	2	5.159	2	32.386	2	0.56	2	6.776	2	0.918	2	1045	105	12	shelf	Thunnus thynnus	Great Channel South Gulf of Maine New England	Chase B.C. (2002)	41'71'N	69'76'W	1988	July	1992	Octorber
9.41	37600	10.017	2	5.159	2	32.386	2	0.56	2	6.776	2	0.918	2	1045	105	12	shelf	Thunnus thynnus	Great Channel South Gulf of Maine New England	Chase B.C. (2002)	41'71'N	69'76'W	1988	July	1992	Octorber
9.41	37600	10.017	2	5.159	2	32.386	2	0.56	2	6.776	2	0.918	2	1045	105	12	shelf	Thunnus thynnus	Great Channel South Gulf of Maine New England	Chase B.C. (2002)	41'71'N	69'76'W	1988	July	1992	Octorber
9.41	37600	10.017	2	5.159	2	32.386	2	0.56	2	6.776	2	0.918	2	1045	105	12	shelf	Thunnus thynnus	Great Channel South Gulf of Maine New England	Chase B.C. (2002)	41'71'N	69'76'W	1988	July	1992	Octorber
9.41	37600	10.017	2	5.159	2	32.386	2	0.56	2	6.776	2	0.918	2	1045	105	12	shelf	Thunnus thynnus	Great Channel South Gulf of Maine New England	Chase B.C. (2002)	41'71'N	69'76'W	1988	July	1992	Octorber
11.6	37600	10.017	2	5.159	2	32.386	2	0.56	2	6.776	2	0.918	2	1045	105	12	shelf	Thunnus thynnus	Great Channel South Gulf of Maine New England	Chase B.C. (2002)	41'71'N	69'76'W	1988	July	1992	Octorber
11.6	37600	10.017	2	5.159	2	32.386	2	0.56	2	6.776	2	0.918	2	1045	105	12	shelf	Thunnus thynnus	Great Channel South Gulf of Maine New England	Chase B.C. (2002)	41'71'N	69'76'W	1988	July	1992	Octorber
4.63	37600	10.017	2	5.159	2	32.386	2	0.56	2	6.776	2	0.918	2	1045	105	12	shelf	Thunnus thynnus	Great Channel South Gulf of Maine New England	Chase B.C. (2002)	41'71'N	69'76'W	1988	July	1992	Octorber
4.63	37600	10.017	2	5.159	2	32.386	2	0.56	2	6.776	2	0.918	2	1045	105	12	shelf	Thunnus thynnus	Great Channel South Gulf of Maine New England	Chase B.C. (2002)	41'71'N	69'76'W	1988	July	1992	Octorber
4.63	37600	10.017	2	5.159	2	32.386	2	0.56	2	6.776	2	0.918	2	1045	105	12	shelf	Thunnus thynnus	Great Channel South Gulf of Maine New England	Chase B.C. (2002)	41'71'N	69'76'W	1988	July	1992	Octorber
4.63	37600	10.017	2	5.159	2	32.386	2	0.56	2	6.776	2	0.918	2	1045	105	12	shelf	Thunnus thynnus	Great Channel South Gulf of Maine New England	Chase B.C. (2002)	41'71'N	69'76'W	1988	July	1992	Octorber
4.63	37600	10.017	2	5.159	2	32.386	2	0.56	2	6.776	2	0.918	2	1045	105	12	shelf	Thunnus thynnus	Great Channel South Gulf of Maine New England	Chase B.C. (2002)	41'71'N	69'76'W	1988	July	1992	Octorber
4.63	37600	10.017	2	5.159	2	32.386	2	0.56	2	6.776	2	0.918	2	1045	105	12	shelf	Thunnus thynnus	Great Channel South Gulf of Maine New England	Chase B.C. (2002)	41'71'N	69'76'W	1988	July	1992	Octorber
4.63	37600	10.017	2	5.159	2	32.386	2	0.56	2	6.776	2	0.918	2	1045	105	12	shelf	Thunnus thynnus	Great Channel South Gulf of Maine New England	Chase B.C. (2002)	41'71'N	69'76'W	1988	July	1992	Octorber
4.63	37600	10.017	2	5.159	2	32.386	2	0.56	2	6.776	2	0.918	2	1045	105	12	shelf	Thunnus thynnus	Great Channel South Gulf of Maine New England	Chase B.C. (2002)	41'71'N	69'76'W	1988	July	1992	Octorber
5.97	37600	10.017	2	5.159	2	32.386	2	0.56	2	6.776	2	0.918	2	1045	105	12	shelf	Thunnus thynnus	Great Channel South Gulf of Maine New England	Chase B.C. (2002)	41'71'N	69'76'W	1988	July	1992	Octorber
5.97	37600	10.017	2	5.159	2	32.386	2	0.56	2	6.776	2	0.918	2	1045	105	12	shelf	Thunnus thynnus	Great Channel South Gulf of Maine New England	Chase B.C. (2002)	41'71'N	69'76'W	1988	July	1992	Octorber
5.97	37600	10.017	2	5.159	2	32.386	2	0.56	2	6.776	2	0.918	2	1045	105	12	shelf	Thunnus thynnus	Great Channel South Gulf of Maine New England	Chase B.C. (2002)	41'71'N	69'76'W	1988	July	1992	Octorber
5.97	37600	10.017	2	5.159	2	32.386	2	0.56	2	6.776	2	0.918	2	1045	105	12	shelf	Thunnus thynnus	Great Channel South Gulf of Maine New England	Chase B.C. (2002)	41'71'N	69'76'W	1988	July	1992	Octorber
5.97	37600	10.017	2	5.159	2	32.386	2	0.56	2	6.776	2	0.918	2	1045	105	12	shelf	Thunnus thynnus	Great Channel South Gulf of Maine New England	Chase B.C. (2002)	41'71'N	69'76'W	1988	July	1992	Octorber
5.97	37600	10.017	2	5.159	2	32.386	2	0.56	2	6.776	2	0.918	2	1045	105	12	shelf	Thunnus thynnus	Great Channel South Gulf of Maine New England	Chase B.C. (2002)	41'71'N	69'76'W	1988	July	1992	Octorber
5.97	37600	10.017	2	5.159	2	32.386	2	0.56	2	6.776	2	0.918	2	1045	105	12	shelf	Thunnus thynnus	Great Channel South Gulf of Maine New England	Chase B.C. (2002)	41'71'N	69'76'W	1988	July	1992	Octorber
5.97	37600	10.017	2	5.159	2	32.386	2	0.56	2	6.776	2	0.918	2	1045	105	12	shelf	Thunnus thynnus	Great Channel South Gulf of Maine New England	Chase B.C. (2002)	41'71'N	69'76'W	1988	July	1992	Octorber
5.97	37600	10.017	2	5.159	2	32.386	2	0.56	2	6.776	2	0.918	2	1045	105	12	shelf	Thunnus thynnus	Great Channel South Gulf of Maine New England	Chase B.C. (2002)	41'71'N	69'76'W	1988	July	1992	Octorber
5.97	37600	10.017	2	5.159	2	32.386	2	0.56	2	6.776	2	0.918	2	1045	105	12	shelf	Thunnus thynnus	Great Channel South Gulf of Maine New England	Chase B.C. (2002)	41'71'N	69'76'W	1988	July	1992	Octorber
5.97	37600	10.017	2	5.159	2	32.386	2	0.56	2	6.776	2	0.918	2	1045	105	12	shelf	Thunnus thynnus	Great Channel South Gulf of Maine New England	Chase B.C. (2002)	41'71'N	69'76'W	1988	July	1992	Octorber
5.97	37600	10.017	2	5.159	2	32.386	2	0.56	2	6.776	2	0.918	2	1045	105	12	shelf	Thunnus thynnus	Great Channel South Gulf of Maine New England	Chase B.C. (2002)	41'71'N	69'76'W	1988	July	1992	Octorber
5.97	37600	10.017	2	5.159	2	32.386	2	0.56	2	6.776	2	0.918	2	1045	105	12	shelf	Thunnus thynnus	Great Channel South Gulf of Maine New England	Chase B.C. (2002)	41'71'N	69'76'W	1988	July	1992	Octorber
7.56	37600	10.017	2	5.159	2	32.386	2	0.56	2	6.776	2	0.918	2	1045	105	12	shelf	Thunnus thynnus	Great Channel South Gulf of Maine New England	Chase B.C. (2002)	41'71'N	69'76'W	1988	July	1992	Octorber
7.56	37600	10.017	2	5.159	2	32.386	2	0.56	2	6.776	2	0.918	2	1045	105	12	shelf	Thunnus thynnus	Great Channel South Gulf of Maine New England	Chase B.C. (2002)	41'71'N	69'76'W	1988	July	1992	Octorber
7.56	37600	10.017	2	5.159	2	32.386	2	0.56	2	6.776	2	0.918	2	1045	105	12	shelf	Thunnus thynnus	Great Channel South Gulf of Maine New England	Chase B.C. (2002)	41'71'N	69'76'W	1988	July	1992	Octorber
7.56	37600	10.017	2	5.159	2	32.386	2	0.56	2	6.776	2	0.918	2	1045	105	12	shelf	Thunnus thynnus	Great Channel South Gulf of Maine New England	Chase B.C. (2002)	41'71'N	69'76'W	1988	July	1992	Octorber
7.56	37600	10.017	2	5.159	2	32.386	2	0.56	2	6.776	2	0.918	2	1045	105	12	shelf	Thunnus thynnus	Great Channel South Gulf of Maine New England	Chase B.C. (2002)	41'71'N	69'76'W	1988	July	1992	Octorber
7.56	37600	10.017	2	5.159	2	32.386	2	0.56	2	6.776	2	0.918	2	1045	105	12	shelf	Thunnus thynnus	Great Channel South Gulf of Maine New England	Chase B.C. (2002)	41'71'N	69'76'W	1988	July	1992	Octorber
7.56	37600	10.017	2	5.159	2	32.386	2	0.56	2	6.776	2	0.918	2	1045	105	12	shelf	Thunnus thynnus	Great Channel South Gulf of Maine New England	Chase B.C. (2002)	41'71'N	69'76'W	1988	July	1992	Octorber
7.56	37600	10.017	2	5.159	2	32.386	2	0.56	2	6.776	2	0.918	2	1045	105	12	shelf	Thunnus thynnus	Great Channel South Gulf of Maine New England	Chase B.C. (2002)	41'71'N	69'76'W	1988	July	1992	Octorber
7.56	37600	10.017	2	5.159	2	32.386	2	0.56	2	6.776	2	0.918	2	1045	105	12	shelf	Thunnus thynnus	Great Channel South Gulf of Maine New England	Chase B.C. (2002)	41'71'N	69'76'W	1988	July	1992	Octorber
7.56	37600	10.017	2	5.159	2	32.386	2	0.56	2	6.776	2	0.918	2	1045	105	12	shelf	Thunnus thynnus	Great Channel South Gulf of Maine New England	Chase B.C. (2002)	41'71'N	69'76'W	1988	July	1992	Octorber
7.56	37600	10.017	2	5.159	2	32.386	2	0.56	2	6.776	2	0.918	2	1045	105	12	shelf	Thunnus thynnus	Great Channel South Gulf of Maine New England	Chase B.C. (2002)	41'71'N	69'76'W	1988	July	1992	Octorber
7.56	37600	10.017	2	5.159	2	32.386	2	0.56	2	6.776	2	0.918	2	1045	105	12	shelf	Thunnus thynnus	Great Channel South Gulf of Maine New England	Chase B.C. (2002)	41'71'N	69'76'W	1988	July	1992	Octorber
7.56	37600	10.017	2	5.159	2	32.386	2	0.56	2	6.776	2	0.918	2	1045	105	12	shelf	Thunnus thynnus	Great Channel South Gulf of Maine New England	Chase B.C. (2002)	41'71'N	69'76'W	1988	July	1992	Octorber
9.41	37600	10.017	2	5.159	2	32.386	2	0.56	2	6.776	2	0.918	2	1045	105	12	shelf	Thunnus thynnus	Great Channel South Gulf of Maine New England	Chase B.C. (2002)	41'71'N	69'76'W	1988	July	1992	Octorber
9.41	37600	10.017	2	5.159	2	32.386	2	0.56	2	6.776	2	0.918	2	1045	105	12	shelf	Thunnus thynnus	Great Channel South Gulf of Maine New England	Chase B.C. (2002)	41'71'N	69'76'W	1988	July	1992	Octorber
9.41	37600	10.017	2	5.159	2	32.386	2	0.56	2	6.776	2	0.918	2	1045	105	12	shelf	Thunnus thynnus	Great Channel South Gulf of Maine New England	Chase B.C. (2002)	41'71'N	69'76'W	1988	July	1992	Octorber
9.41	37600	10.017	2	5.159	2	32.386	2	0.56	2	6.776	2	0.918	2	1045	105	12	shelf	Thunnus thynnus	Great Channel South Gulf of Maine New England	Chase B.C. (2002)	41'71'N	69'76'W	1988	July	1992	Octorber
9.41	37600	10.017	2	5.159	2	32.386	2	0.56	2	6.776	2	0.918	2	1045	105	12	shelf	Thunnus thynnus	Great Channel South Gulf of Maine New England	Chase B.C. (2002)	41'71'N	69'76'W	1988	July	1992	Octorber
9.41	37600	10.017	2	5.159	2	32.386	2	0.56	2	6.776	2	0.918	2	1045	105	12	shelf	Thunnus thynnus	Great Channel South Gulf of Maine New England	Chase B.C. (2002)	41'71'N	69'76'W	1988	July	1992	Octorber
9.41	37600	10.017	2	5.159	2	32.386	2	0.56	2	6.776	2	0.918	2	1045	105	12	shelf	Thunnus thynnus	Great Channel South Gulf of Maine New England	Chase B.C. (2002)	41'71'N	69'76'W	1988	July	1992	Octorber
11.6	37600	10.017	2	5.159	2	32.386	2	0.56	2	6.776	2	0.918	2	1045	105	12	shelf	Thunnus thynnus	Great Channel South Gulf of Maine New England	Chase B.C. (2002)	41'71'N	69'76'W	1988	July	1992	Octorber
11.6	37600	10.017	2	5.159	2	32.386	2	0.56	2	6.776	2	0.918	2	1045	105	12	shelf	Thunnus thynnus	Great Channel South Gulf of Maine New England	Chase B.C. (2002)	41'71'N	69'76'W	1988	July	1992	Octorber
14	37600	10.017	2	5.159	2	32.386	2	0.56	2	6.776	2	0.918	2	1045	105	12	shelf	Thunnus thynnus	Great Channel South Gulf of Maine New England	Chase B.C. (2002)	41'71'N	69'76'W	1988	July	1992	Octorber
1.27	38500	10.017	2	5.159	2	32.386	2	0.56	2	6.776	2	0.918	2	1045	105	12	shelf	Thunnus thynnus	Great Channel South Gulf of Maine New England	Chase B.C. (2002)	41'71'N	69'76'W	1988	July	1992	Octorber
1.85	38500	10.017	2	5.159	2	32.386	2	0.56	2	6.776	2	0.918	2	1045	105	12	shelf	Thunnus thynnus	Great Channel South Gulf of Maine New England	Chase B.C. (2002)	41'71'N	69'76'W	1988	July	1992	Octorber
1.85	38500	10.017	2	5.159	2	32.386	2	0.56	2	6.776	2	0.918	2	1045	105	12	shelf	Thunnus thynnus	Great Channel South Gulf of Maine New England	Chase B.C. (2002)	41'71'N	69'76'W	1988	July	1992	Octorber
1.85	38500	10.017	2	5.159	2	32.386	2	0.56	2	6.776	2	0.918	2	1045	105	12	shelf	Thunnus thynnus	Great Channel South Gulf of Maine New England	Chase B.C. (2002)	41'71'N	69'76'W	1988	July	1992	Octorber
1.85	38500	10.017	2	5.159	2	32.386	2	0.56	2	6.776	2	0.918	2	1045	105	12	shelf	Thunnus thynnus	Great Channel South Gulf of Maine New England	Chase B.C. (2002)	41'71'N	69'76'W	1988	July	1992	Octorber
1.85	38500	10.017	2	5.159	2	32.386	2	0.56	2	6.776	2	0.918	2	1045	105	12	shelf	Thunnus thynnus	Great Channel South Gulf of Maine New England	Chase B.C. (2002)	41'71'N	69'76'W	1988	July	1992	Octorber
1.85	38500	10.017	2	5.159	2	32.386	2	0.56	2	6.776	2	0.918	2	1045	105	12	shelf	Thunnus thynnus	Great Channel South Gulf of Maine New England	Chase B.C. (2002)	41'71'N	69'76'W	1988	July	1992	Octorber
1.85	38500	10.017	2	5.159	2	32.386	2	0.56	2	6.776	2	0.918	2	1045	105	12	shelf	Thunnus thynnus	Great Channel South Gulf of Maine New England	Chase B.C. (2002)	41'71'N	69'76'W	1988	July	1992	Octorber
1.85	38500	10.017	2	5.159	2	32.386	2	0.56	2	6.776	2	0.918	2	1045	105	12	shelf	Thunnus thynnus	Great Channel South Gulf of Maine New England	Chase B.C. (2002)	41'71'N	69'76'W	1988	July	1992	Octorber
1.85	38500	10.017	2	5.159	2	32.386	2	0.56	2	6.776	2	0.918	2	1045	105	12	shelf	Thunnus thynnus	Great Channel South Gulf of Maine New England	Chase B.C. (2002)	41'71'N	69'76'W	1988	July	1992	Octorber
1.85	38500	10.017	2	5.159	2	32.386	2	0.56	2	6.776	2	0.918	2	1045	105	12	shelf	Thunnus thynnus	Great Channel South Gulf of Maine New England	Chase B.C. (2002)	41'71'N	69'76'W	1988	July	1992	Octorber
1.85	38500	10.017	2	5.159	2	32.386	2	0.56	2	6.776	2	0.918	2	1045	105	12	shelf	Thunnus thynnus	Great Channel South Gulf of Maine New England	Chase B.C. (2002)	41'71'N	69'76'W	1988	July	1992	Octorber
2.59	38500	10.017	2	5.159	2	32.386	2	0.56	2	6.776	2	0.918	2	1045	105	12	shelf	Thunnus thynnus	Great Channel South Gulf of Maine New England	Chase B.C. (2002)	41'71'N	69'76'W	1988	July	1992	Octorber
2.59	38500	10.017	2	5.159	2	32.386	2	0.56	2	6.776	2	0.918	2	1045	105	12	shelf	Thunnus thynnus	Great Channel South Gulf of Maine New England	Chase B.C. (2002)	41'71'N	69'76'W	1988	July	1992	Octorber
2.59	38500	10.017	2	5.159	2	32.386	2	0.56	2	6.776	2	0.918	2	1045	105	12	shelf	Thunnus thynnus	Great Channel South Gulf of Maine New England	Chase B.C. (2002)	41'71'N	69'76'W	1988	July	1992	Octorber
2.59	38500	10.017	2	5.159	2	32.386	2	0.56	2	6.776	2	0.918	2	1045	105	12	shelf	Thunnus thynnus	Great Channel South Gulf of Maine New England	Chase B.C. (2002)	41'71'N	69'76'W	1988	July	1992	Octorber
2.59	38500	10.017	2	5.159	2	32.386	2	0.56	2	6.776	2	0.918	2	1045	105	12	shelf	Thunnus thynnus	Great Channel South Gulf of Maine New England	Chase B.C. (2002)	41'71'N	69'76'W	1988	July	1992	Octorber
2.59	38500	10.017	2	5.159	2	32.386	2	0.56	2	6.776	2	0.918	2	1045	105	12	shelf	Thunnus thynnus	Great Channel South Gulf of Maine New England	Chase B.C. (2002)	41'71'N	69'76'W	1988	July	1992	Octorber
2.59	38500	10.017	2	5.159	2	32.386	2	0.56	2	6.776	2	0.918	2	1045	105	12	shelf	Thunnus thynnus	Great Channel South Gulf of Maine New England	Chase B.C. (2002)	41'71'N	69'76'W	1988	July	1992	Octorber
2.59	38500	10.017	2	5.159	2	32.386	2	0.56	2	6.776	2	0.918	2	1045	105	12	shelf	Thunnus thynnus	Great Channel South Gulf of Maine New England	Chase B.C. (2002)	41'71'N	69'76'W	1988	July	1992	Octorber
2.59	38500	10.017	2	5.159	2	32.386	2	0.56	2	6.776	2	0.918	2	1045	105	12	shelf	Thunnus thynnus	Great Channel South Gulf of Maine New England	Chase B.C. (2002)	41'71'N	69'76'W	1988	July	1992	Octorber
2.59	38500	10.017	2	5.159	2	32.386	2	0.56	2	6.776	2	0.918	2	1045	105	12	shelf	Thunnus thynnus	Great Channel South Gulf of Maine New England	Chase B.C. (2002)	41'71'N	69'76'W	1988	July	1992	Octorber
2.59	38500	10.017	2	5.159	2	32.386	2	0.56	2	6.776	2	0.918	2	1045	105	12	shelf	Thunnus thynnus	Great Channel South Gulf of Maine New England	Chase B.C. (2002)	41'71'N	69'76'W	1988	July	1992	Octorber
3.51	38500	10.017	2	5.159	2	32.386	2	0.56	2	6.776	2	0.918	2	1045	105	12	shelf	Thunnus thynnus	Great Channel South Gulf of Maine New England	Chase B.C. (2002)	41'71'N	69'76'W	1988	July	1992	Octorber
3.51	38500	10.017	2	5.159	2	32.386	2	0.56	2	6.776	2	0.918	2	1045	105	12	shelf	Thunnus thynnus	Great Channel South Gulf of Maine New England	Chase B.C. (2002)	41'71'N	69'76'W	1988	July	1992	Octorber
3.51	38500	10.017	2	5.159	2	32.386	2	0.56	2	6.776	2	0.918	2	1045	105	12	shelf	Thunnus thynnus	Great Channel South Gulf of Maine New England	Chase B.C. (2002)	41'71'N	69'76'W	1988	July	1992	Octorber
3.51	38500	10.017	2	5.159	2	32.386	2	0.56	2	6.776	2	0.918	2	1045	105	12	shelf	Thunnus thynnus	Great Channel South Gulf of Maine New England	Chase B.C. (2002)	41'71'N	69'76'W	1988	July	1992	Octorber
3.51	38500	10.017	2	5.159	2	32.386	2	0.56	2	6.776	2	0.918	2	1045	105	12	shelf	Thunnus thynnus	Great Channel South Gulf of Maine New England	Chase B.C. (2002)	41'71'N	69'76'W	1988	July	1992	Octorber
3.51	38500	10.017	2	5.159	2	32.386	2	0.56	2	6.776	2	0.918	2	1045	105	12	shelf	Thunnus thynnus	Great Channel South Gulf of Maine New England	Chase B.C. (2002)	41'71'N	69'76'W	1988	July	1992	Octorber
3.51	38500	10.017	2	5.159	2	32.386	2	0.56	2	6.776	2	0.918	2	1045	105	12	shelf	Thunnus thynnus	Great Channel South Gulf of Maine New England	Chase B.C. (2002)	41'71'N	69'76'W	1988	July	1992	Octorber
3.51	38500	10.017	2	5.159	2	32.386	2	0.56	2	6.776	2	0.918	2	1045	105	12	shelf	Thunnus thynnus	Great Channel South Gulf of Maine New England	Chase B.C. (2002)	41'71'N	69'76'W	1988	July	1992	Octorber
3.51	38500	10.017	2	5.159	2	32.386	2	0.56	2	6.776	2	0.918	2	1045	105	12	shelf	Thunnus thynnus	Great Channel South Gulf of Maine New England	Chase B.C. (2002)	41'71'N	69'76'W	1988	July	1992	Octorber
3.51	38500	10.017	2	5.159	2	32.386	2	0.56	2	6.776	2	0.918	2	1045	105	12	shelf	Thunnus thynnus	Great Channel South Gulf of Maine New England	Chase B.C. (2002)	41'71'N	69'76'W	1988	July	1992	Octorber
3.51	38500	10.017	2	5.159	2	32.386	2	0.56	2	6.776	2	0.918	2	1045	105	12	shelf	Thunnus thynnus	Great Channel South Gulf of Maine New England	Chase B.C. (2002)	41'71'N	69'76'W	1988	July	1992	Octorber
3.51	38500	10.017	2	5.159	2	32.386	2	0.56	2	6.776	2	0.918	2	1045	105	12	shelf	Thunnus thynnus	Great Channel South Gulf of Maine New England	Chase B.C. (2002)	41'71'N	69'76'W	1988	July	1992	Octorber
3.51	38500	10.017	2	5.159	2	32.386	2	0.56	2	6.776	2	0.918	2	1045	105	12	shelf	Thunnus thynnus	Great Channel South Gulf of Maine New England	Chase B.C. (2002)	41'71'N	69'76'W	1988	July	1992	Octorber
3.51	38500	10.017	2	5.159	2	32.386	2	0.56	2	6.776	2	0.918	2	1045	105	12	shelf	Thunnus thynnus	Great Channel South Gulf of Maine New England	Chase B.C. (2002)	41'71'N	69'76'W	1988	July	1992	Octorber
3.51	38500	10.017	2	5.159	2	32.386	2	0.56	2	6.776	2	0.918	2	1045	105	12	shelf	Thunnus thynnus	Great Channel South Gulf of Maine New England	Chase B.C. (2002)	41'71'N	69'76'W	1988	July	1992	Octorber
3.51	38500	10.017	2	5.159	2	32.386	2	0.56	2	6.776	2	0.918	2	1045	105	12	shelf	Thunnus thynnus	Great Channel South Gulf of Maine New England	Chase B.C. (2002)	41'71'N	69'76'W	1988	July	1992	Octorber
4.63	38500	10.017	2	5.159	2	32.386	2	0.56	2	6.776	2	0.918	2	1045	105	12	shelf	Thunnus thynnus	Great Channel South Gulf of Maine New England	Chase B.C. (2002)	41'71'N	69'76'W	1988	July	1992	Octorber
4.63	38500	10.017	2	5.159	2	32.386	2	0.56	2	6.776	2	0.918	2	1045	105	12	shelf	Thunnus thynnus	Great Channel South Gulf of Maine New England	Chase B.C. (2002)	41'71'N	69'76'W	1988	July	1992	Octorber
4.63	38500	10.017	2	5.159	2	32.386	2	0.56	2	6.776	2	0.918	2	1045	105	12	shelf	Thunnus thynnus	Great Channel South Gulf of Maine New England	Chase B.C. (2002)	41'71'N	69'76'W	1988	July	1992	Octorber
4.63	38500	10.017	2	5.159	2	32.386	2	0.56	2	6.776	2	0.918	2	1045	105	12	shelf	Thunnus thynnus	Great Channel South Gulf of Maine New England	Chase B.C. (2002)	41'71'N	69'76'W	1988	July	1992	Octorber
4.63	38500	10.017	2	5.159	2	32.386	2	0.56	2	6.776	2	0.918	2	1045	105	12	shelf	Thunnus thynnus	Great Channel South Gulf of Maine New England	Chase B.C. (2002)	41'71'N	69'76'W	1988	July	1992	Octorber
4.63	38500	10.017	2	5.159	2	32.386	2	0.56	2	6.776	2	0.918	2	1045	105	12	shelf	Thunnus thynnus	Great Channel South Gulf of Maine New England	Chase B.C. (2002)	41'71'N	69'76'W	1988	July	1992	Octorber
10.7	38500	10.017	2	5.159	2	32.386	2	0.56	2	6.776	2	0.918	2	1045	105	12	shelf	Thunnus thynnus	Great Channel South Gulf of Maine New England	Chase B.C. (2002)	41'71'N	69'76'W	1988	July	1992	Octorber
5.97	38500	10.017	2	5.159	2	32.386	2	0.56	2	6.776	2	0.918	2	1045	105	12	shelf	Thunnus thynnus	Great Channel South Gulf of Maine New England	Chase B.C. (2002)	41'71'N	69'76'W	1988	July	1992	Octorber
5.97	38500	10.017	2	5.159	2	32.386	2	0.56	2	6.776	2	0.918	2	1045	105	12	shelf	Thunnus thynnus	Great Channel South Gulf of Maine New England	Chase B.C. (2002)	41'71'N	69'76'W	1988	July	1992	Octorber
5.97	38500	10.017	2	5.159	2	32.386	2	0.56	2	6.776	2	0.918	2	1045	105	12	shelf	Thunnus thynnus	Great Channel South Gulf of Maine New England	Chase B.C. (2002)	41'71'N	69'76'W	1988	July	1992	Octorber
5.97	38500	10.017	2	5.159	2	32.386	2	0.56	2	6.776	2	0.918	2	1045	105	12	shelf	Thunnus thynnus	Great Channel South Gulf of Maine New England	Chase B.C. (2002)	41'71'N	69'76'W	1988	July	1992	Octorber
5.97	38500	10.017	2	5.159	2	32.386	2	0.56	2	6.776	2	0.918	2	1045	105	12	shelf	Thunnus thynnus	Great Channel South Gulf of Maine New England	Chase B.C. (2002)	41'71'N	69'76'W	1988	July	1992	Octorber
5.97	38500	10.017	2	5.159	2	32.386	2	0.56	2	6.776	2	0.918	2	1045	105	12	shelf	Thunnus thynnus	Great Channel South Gulf of Maine New England	Chase B.C. (2002)	41'71'N	69'76'W	1988	July	1992	Octorber
5.97	38500	10.017	2	5.159	2	32.386	2	0.56	2	6.776	2	0.918	2	1045	105	12	shelf	Thunnus thynnus	Great Channel South Gulf of Maine New England	Chase B.C. (2002)	41'71'N	69'76'W	1988	July	1992	Octorber
5.97	38500	10.017	2	5.159	2	32.386	2	0.56	2	6.776	2	0.918	2	1045	105	12	shelf	Thunnus thynnus	Great Channel South Gulf of Maine New England	Chase B.C. (2002)	41'71'N	69'76'W	1988	July	1992	Octorber
5.97	38500	10.017	2	5.159	2	32.386	2	0.56	2	6.776	2	0.918	2	1045	105	12	shelf	Thunnus thynnus	Great Channel South Gulf of Maine New England	Chase B.C. (2002)	41'71'N	69'76'W	1988	July	1992	Octorber
5.97	38500	10.017	2	5.159	2	32.386	2	0.56	2	6.776	2	0.918	2	1045	105	12	shelf	Thunnus thynnus	Great Channel South Gulf of Maine New England	Chase B.C. (2002)	41'71'N	69'76'W	1988	July	1992	Octorber
5.97	38500	10.017	2	5.159	2	32.386	2	0.56	2	6.776	2	0.918	2	1045	105	12	shelf	Thunnus thynnus	Great Channel South Gulf of Maine New England	Chase B.C. (2002)	41'71'N	69'76'W	1988	July	1992	Octorber
5.97	38500	10.017	2	5.159	2	32.386	2	0.56	2	6.776	2	0.918	2	1045	105	12	shelf	Thunnus thynnus	Great Channel South Gulf of Maine New England	Chase B.C. (2002)	41'71'N	69'76'W	1988	July	1992	Octorber
5.97	38500	10.017	2	5.159	2	32.386	2	0.56	2	6.776	2	0.918	2	1045	105	12	shelf	Thunnus thynnus	Great Channel South Gulf of Maine New England	Chase B.C. (2002)	41'71'N	69'76'W	1988	July	1992	Octorber
5.97	38500	10.017	2	5.159	2	32.386	2	0.56	2	6.776	2	0.918	2	1045	105	12	shelf	Thunnus thynnus	Great Channel South Gulf of Maine New England	Chase B.C. (2002)	41'71'N	69'76'W	1988	July	1992	Octorber
13.9	38500	10.017	2	5.159	2	32.386	2	0.56	2	6.776	2	0.918	2	1045	105	12	shelf	Thunnus thynnus	Great Channel South Gulf of Maine New England	Chase B.C. (2002)	41'71'N	69'76'W	1988	July	1992	Octorber
7.56	38500	10.017	2	5.159	2	32.386	2	0.56	2	6.776	2	0.918	2	1045	105	12	shelf	Thunnus thynnus	Great Channel South Gulf of Maine New England	Chase B.C. (2002)	41'71'N	69'76'W	1988	July	1992	Octorber
7.56	38500	10.017	2	5.159	2	32.386	2	0.56	2	6.776	2	0.918	2	1045	105	12	shelf	Thunnus thynnus	Great Channel South Gulf of Maine New England	Chase B.C. (2002)	41'71'N	69'76'W	1988	July	1992	Octorber
7.56	38500	10.017	2	5.159	2	32.386	2	0.56	2	6.776	2	0.918	2	1045	105	12	shelf	Thunnus thynnus	Great Channel South Gulf of Maine New England	Chase B.C. (2002)	41'71'N	69'76'W	1988	July	1992	Octorber
7.56	38500	10.017	2	5.159	2	32.386	2	0.56	2	6.776	2	0.918	2	1045	105	12	shelf	Thunnus thynnus	Great Channel South Gulf of Maine New England	Chase B.C. (2002)	41'71'N	69'76'W	1988	July	1992	Octorber
7.56	38500	10.017	2	5.159	2	32.386	2	0.56	2	6.776	2	0.918	2	1045	105	12	shelf	Thunnus thynnus	Great Channel South Gulf of Maine New England	Chase B.C. (2002)	41'71'N	69'76'W	1988	July	1992	Octorber
7.56	38500	10.017	2	5.159	2	32.386	2	0.56	2	6.776	2	0.918	2	1045	105	12	shelf	Thunnus thynnus	Great Channel South Gulf of Maine New England	Chase B.C. (2002)	41'71'N	69'76'W	1988	July	1992	Octorber
7.56	38500	10.017	2	5.159	2	32.386	2	0.56	2	6.776	2	0.918	2	1045	105	12	shelf	Thunnus thynnus	Great Channel South Gulf of Maine New England	Chase B.C. (2002)	41'71'N	69'76'W	1988	July	1992	Octorber
7.56	38500	10.017	2	5.159	2	32.386	2	0.56	2	6.776	2	0.918	2	1045	105	12	shelf	Thunnus thynnus	Great Channel South Gulf of Maine New England	Chase B.C. (2002)	41'71'N	69'76'W	1988	July	1992	Octorber
7.56	38500	10.017	2	5.159	2	32.386	2	0.56	2	6.776	2	0.918	2	1045	105	12	shelf	Thunnus thynnus	Great Channel South Gulf of Maine New England	Chase B.C. (2002)	41'71'N	69'76'W	1988	July	1992	Octorber
17.6	38500	10.017	2	5.159	2	32.386	2	0.56	2	6.776	2	0.918	2	1045	105	12	shelf	Thunnus thynnus	Great Channel South Gulf of Maine New England	Chase B.C. (2002)	41'71'N	69'76'W	1988	July	1992	Octorber
9.41	38500	10.017	2	5.159	2	32.386	2	0.56	2	6.776	2	0.918	2	1045	105	12	shelf	Thunnus thynnus	Great Channel South Gulf of Maine New England	Chase B.C. (2002)	41'71'N	69'76'W	1988	July	1992	Octorber
1.85	47700	10.017	2	5.159	2	32.386	2	0.56	2	6.776	2	0.918	2	1045	105	12	shelf	Thunnus thynnus	Great Channel South Gulf of Maine New England	Chase B.C. (2002)	41'71'N	69'76'W	1988	July	1992	Octorber
2.59	47700	10.017	2	5.159	2	32.386	2	0.56	2	6.776	2	0.918	2	1045	105	12	shelf	Thunnus thynnus	Great Channel South Gulf of Maine New England	Chase B.C. (2002)	41'71'N	69'76'W	1988	July	1992	Octorber
3.51	47700	10.017	2	5.159	2	32.386	2	0.56	2	6.776	2	0.918	2	1045	105	12	shelf	Thunnus thynnus	Great Channel South Gulf of Maine New England	Chase B.C. (2002)	41'71'N	69'76'W	1988	July	1992	Octorber
3.51	47700	10.017	2	5.159	2	32.386	2	0.56	2	6.776	2	0.918	2	1045	105	12	shelf	Thunnus thynnus	Great Channel South Gulf of Maine New England	Chase B.C. (2002)	41'71'N	69'76'W	1988	July	1992	Octorber
3.51	47700	10.017	2	5.159	2	32.386	2	0.56	2	6.776	2	0.918	2	1045	105	12	shelf	Thunnus thynnus	Great Channel South Gulf of Maine New England	Chase B.C. (2002)	41'71'N	69'76'W	1988	July	1992	Octorber
3.51	47700	10.017	2	5.159	2	32.386	2	0.56	2	6.776	2	0.918	2	1045	105	12	shelf	Thunnus thynnus	Great Channel South Gulf of Maine New England	Chase B.C. (2002)	41'71'N	69'76'W	1988	July	1992	Octorber
4.63	47700	10.017	2	5.159	2	32.386	2	0.56	2	6.776	2	0.918	2	1045	105	12	shelf	Thunnus thynnus	Great Channel South Gulf of Maine New England	Chase B.C. (2002)	41'71'N	69'76'W	1988	July	1992	Octorber
4.63	47700	10.017	2	5.159	2	32.386	2	0.56	2	6.776	2	0.918	2	1045	105	12	shelf	Thunnus thynnus	Great Channel South Gulf of Maine New England	Chase B.C. (2002)	41'71'N	69'76'W	1988	July	1992	Octorber
4.63	47700	10.017	2	5.159	2	32.386	2	0.56	2	6.776	2	0.918	2	1045	105	12	shelf	Thunnus thynnus	Great Channel South Gulf of Maine New England	Chase B.C. (2002)	41'71'N	69'76'W	1988	July	1992	Octorber
4.63	47700	10.017	2	5.159	2	32.386	2	0.56	2	6.776	2	0.918	2	1045	105	12	shelf	Thunnus thynnus	Great Channel South Gulf of Maine New England	Chase B.C. (2002)	41'71'N	69'76'W	1988	July	1992	Octorber
4.63	47700	10.017	2	5.159	2	32.386	2	0.56	2	6.776	2	0.918	2	1045	105	12	shelf	Thunnus thynnus	Great Channel South Gulf of Maine New England	Chase B.C. (2002)	41'71'N	69'76'W	1988	July	1992	Octorber
4.63	47700	10.017	2	5.159	2	32.386	2	0.56	2	6.776	2	0.918	2	1045	105	12	shelf	Thunnus thynnus	Great Channel South Gulf of Maine New England	Chase B.C. (2002)	41'71'N	69'76'W	1988	July	1992	Octorber
4.63	47700	10.017	2	5.159	2	32.386	2	0.56	2	6.776	2	0.918	2	1045	105	12	shelf	Thunnus thynnus	Great Channel South Gulf of Maine New England	Chase B.C. (2002)	41'71'N	69'76'W	1988	July	1992	Octorber
4.63	47700	10.017	2	5.159	2	32.386	2	0.56	2	6.776	2	0.918	2	1045	105	12	shelf	Thunnus thynnus	Great Channel South Gulf of Maine New England	Chase B.C. (2002)	41'71'N	69'76'W	1988	July	1992	Octorber
4.63	47700	10.017	2	5.159	2	32.386	2	0.56	2	6.776	2	0.918	2	1045	105	12	shelf	Thunnus thynnus	Great Channel South Gulf of Maine New England	Chase B.C. (2002)	41'71'N	69'76'W	1988	July	1992	Octorber
4.63	47700	10.017	2	5.159	2	32.386	2	0.56	2	6.776	2	0.918	2	1045	105	12	shelf	Thunnus thynnus	Great Channel South Gulf of Maine New England	Chase B.C. (2002)	41'71'N	69'76'W	1988	July	1992	Octorber
4.63	47700	10.017	2	5.159	2	32.386	2	0.56	2	6.776	2	0.918	2	1045	105	12	shelf	Thunnus thynnus	Great Channel South Gulf of Maine New England	Chase B.C. (2002)	41'71'N	69'76'W	1988	July	1992	Octorber
4.63	47700	10.017	2	5.159	2	32.386	2	0.56	2	6.776	2	0.918	2	1045	105	12	shelf	Thunnus thynnus	Great Channel South Gulf of Maine New England	Chase B.C. (2002)	41'71'N	69'76'W	1988	July	1992	Octorber
4.63	47700	10.017	2	5.159	2	32.386	2	0.56	2	6.776	2	0.918	2	1045	105	12	shelf	Thunnus thynnus	Great Channel South Gulf of Maine New England	Chase B.C. (2002)	41'71'N	69'76'W	1988	July	1992	Octorber
4.63	47700	10.017	2	5.159	2	32.386	2	0.56	2	6.776	2	0.918	2	1045	105	12	shelf	Thunnus thynnus	Great Channel South Gulf of Maine New England	Chase B.C. (2002)	41'71'N	69'76'W	1988	July	1992	Octorber
4.63	47700	10.017	2	5.159	2	32.386	2	0.56	2	6.776	2	0.918	2	1045	105	12	shelf	Thunnus thynnus	Great Channel South Gulf of Maine New England	Chase B.C. (2002)	41'71'N	69'76'W	1988	July	1992	Octorber
4.63	47700	10.017	2	5.159	2	32.386	2	0.56	2	6.776	2	0.918	2	1045	105	12	shelf	Thunnus thynnus	Great Channel South Gulf of Maine New England	Chase B.C. (2002)	41'71'N	69'76'W	1988	July	1992	Octorber
10.7	47700	10.017	2	5.159	2	32.386	2	0.56	2	6.776	2	0.918	2	1045	105	12	shelf	Thunnus thynnus	Great Channel South Gulf of Maine New England	Chase B.C. (2002)	41'71'N	69'76'W	1988	July	1992	Octorber
5.97	47700	10.017	2	5.159	2	32.386	2	0.56	2	6.776	2	0.918	2	1045	105	12	shelf	Thunnus thynnus	Great Channel South Gulf of Maine New England	Chase B.C. (2002)	41'71'N	69'76'W	1988	July	1992	Octorber
5.97	47700	10.017	2	5.159	2	32.386	2	0.56	2	6.776	2	0.918	2	1045	105	12	shelf	Thunnus thynnus	Great Channel South Gulf of Maine New England	Chase B.C. (2002)	41'71'N	69'76'W	1988	July	1992	Octorber
5.97	47700	10.017	2	5.159	2	32.386	2	0.56	2	6.776	2	0.918	2	1045	105	12	shelf	Thunnus thynnus	Great Channel South Gulf of Maine New England	Chase B.C. (2002)	41'71'N	69'76'W	1988	July	1992	Octorber
5.97	47700	10.017	2	5.159	2	32.386	2	0.56	2	6.776	2	0.918	2	1045	105	12	shelf	Thunnus thynnus	Great Channel South Gulf of Maine New England	Chase B.C. (2002)	41'71'N	69'76'W	1988	July	1992	Octorber
5.97	47700	10.017	2	5.159	2	32.386	2	0.56	2	6.776	2	0.918	2	1045	105	12	shelf	Thunnus thynnus	Great Channel South Gulf of Maine New England	Chase B.C. (2002)	41'71'N	69'76'W	1988	July	1992	Octorber
5.97	47700	10.017	2	5.159	2	32.386	2	0.56	2	6.776	2	0.918	2	1045	105	12	shelf	Thunnus thynnus	Great Channel South Gulf of Maine New England	Chase B.C. (2002)	41'71'N	69'76'W	1988	July	1992	Octorber
5.97	47700	10.017	2	5.159	2	32.386	2	0.56	2	6.776	2	0.918	2	1045	105	12	shelf	Thunnus thynnus	Great Channel South Gulf of Maine New England	Chase B.C. (2002)	41'71'N	69'76'W	1988	July	1992	Octorber
5.97	47700	10.017	2	5.159	2	32.386	2	0.56	2	6.776	2	0.918	2	1045	105	12	shelf	Thunnus thynnus	Great Channel South Gulf of Maine New England	Chase B.C. (2002)	41'71'N	69'76'W	1988	July	1992	Octorber
5.97	47700	10.017	2	5.159	2	32.386	2	0.56	2	6.776	2	0.918	2	1045	105	12	shelf	Thunnus thynnus	Great Channel South Gulf of Maine New England	Chase B.C. (2002)	41'71'N	69'76'W	1988	July	1992	Octorber
5.97	47700	10.017	2	5.159	2	32.386	2	0.56	2	6.776	2	0.918	2	1045	105	12	shelf	Thunnus thynnus	Great Channel South Gulf of Maine New England	Chase B.C. (2002)	41'71'N	69'76'W	1988	July	1992	Octorber
5.97	47700	10.017	2	5.159	2	32.386	2	0.56	2	6.776	2	0.918	2	1045	105	12	shelf	Thunnus thynnus	Great Channel South Gulf of Maine New England	Chase B.C. (2002)	41'71'N	69'76'W	1988	July	1992	Octorber
5.97	47700	10.017	2	5.159	2	32.386	2	0.56	2	6.776	2	0.918	2	1045	105	12	shelf	Thunnus thynnus	Great Channel South Gulf of Maine New England	Chase B.C. (2002)	41'71'N	69'76'W	1988	July	1992	Octorber
5.97	47700	10.017	2	5.159	2	32.386	2	0.56	2	6.776	2	0.918	2	1045	105	12	shelf	Thunnus thynnus	Great Channel South Gulf of Maine New England	Chase B.C. (2002)	41'71'N	69'76'W	1988	July	1992	Octorber
5.97	47700	10.017	2	5.159	2	32.386	2	0.56	2	6.776	2	0.918	2	1045	105	12	shelf	Thunnus thynnus	Great Channel South Gulf of Maine New England	Chase B.C. (2002)	41'71'N	69'76'W	1988	July	1992	Octorber
5.97	47700	10.017	2	5.159	2	32.386	2	0.56	2	6.776	2	0.918	2	1045	105	12	shelf	Thunnus thynnus	Great Channel South Gulf of Maine New England	Chase B.C. (2002)	41'71'N	69'76'W	1988	July	1992	Octorber
5.97	47700	10.017	2	5.159	2	32.386	2	0.56	2	6.776	2	0.918	2	1045	105	12	shelf	Thunnus thynnus	Great Channel South Gulf of Maine New England	Chase B.C. (2002)	41'71'N	69'76'W	1988	July	1992	Octorber
5.97	47700	10.017	2	5.159	2	32.386	2	0.56	2	6.776	2	0.918	2	1045	105	12	shelf	Thunnus thynnus	Great Channel South Gulf of Maine New England	Chase B.C. (2002)	41'71'N	69'76'W	1988	July	1992	Octorber
5.97	47700	10.017	2	5.159	2	32.386	2	0.56	2	6.776	2	0.918	2	1045	105	12	shelf	Thunnus thynnus	Great Channel South Gulf of Maine New England	Chase B.C. (2002)	41'71'N	69'76'W	1988	July	1992	Octorber
5.97	47700	10.017	2	5.159	2	32.386	2	0.56	2	6.776	2	0.918	2	1045	105	12	shelf	Thunnus thynnus	Great Channel South Gulf of Maine New England	Chase B.C. (2002)	41'71'N	69'76'W	1988	July	1992	Octorber
5.97	47700	10.017	2	5.159	2	32.386	2	0.56	2	6.776	2	0.918	2	1045	105	12	shelf	Thunnus thynnus	Great Channel South Gulf of Maine New England	Chase B.C. (2002)	41'71'N	69'76'W	1988	July	1992	Octorber
5.97	47700	10.017	2	5.159	2	32.386	2	0.56	2	6.776	2	0.918	2	1045	105	12	shelf	Thunnus thynnus	Great Channel South Gulf of Maine New England	Chase B.C. (2002)	41'71'N	69'76'W	1988	July	1992	Octorber
5.97	47700	10.017	2	5.159	2	32.386	2	0.56	2	6.776	2	0.918	2	1045	105	12	shelf	Thunnus thynnus	Great Channel South Gulf of Maine New England	Chase B.C. (2002)	41'71'N	69'76'W	1988	July	1992	Octorber
5.97	47700	10.017	2	5.159	2	32.386	2	0.56	2	6.776	2	0.918	2	1045	105	12	shelf	Thunnus thynnus	Great Channel South Gulf of Maine New England	Chase B.C. (2002)	41'71'N	69'76'W	1988	July	1992	Octorber
5.97	47700	10.017	2	5.159	2	32.386	2	0.56	2	6.776	2	0.918	2	1045	105	12	shelf	Thunnus thynnus	Great Channel South Gulf of Maine New England	Chase B.C. (2002)	41'71'N	69'76'W	1988	July	1992	Octorber
5.97	47700	10.017	2	5.159	2	32.386	2	0.56	2	6.776	2	0.918	2	1045	105	12	shelf	Thunnus thynnus	Great Channel South Gulf of Maine New England	Chase B.C. (2002)	41'71'N	69'76'W	1988	July	1992	Octorber
7.56	47700	10.017	2	5.159	2	32.386	2	0.56	2	6.776	2	0.918	2	1045	105	12	shelf	Thunnus thynnus	Great Channel South Gulf of Maine New England	Chase B.C. (2002)	41'71'N	69'76'W	1988	July	1992	Octorber
17.6	64000	10.017	2	5.159	2	32.386	2	0.56	2	6.776	2	0.918	2	1045	105	12	shelf	Thunnus thynnus	Great Channel South Gulf of Maine New England	Chase B.C. (2002)	41'71'N	69'76'W	1988	July	1992	Octorber
7.56	47700	10.017	2	5.159	2	32.386	2	0.56	2	6.776	2	0.918	2	1045	105	12	shelf	Thunnus thynnus	Great Channel South Gulf of Maine New England	Chase B.C. (2002)	41'71'N	69'76'W	1988	July	1992	Octorber
7.56	47700	10.017	2	5.159	2	32.386	2	0.56	2	6.776	2	0.918	2	1045	105	12	shelf	Thunnus thynnus	Great Channel South Gulf of Maine New England	Chase B.C. (2002)	41'71'N	69'76'W	1988	July	1992	Octorber
7.56	47700	10.017	2	5.159	2	32.386	2	0.56	2	6.776	2	0.918	2	1045	105	12	shelf	Thunnus thynnus	Great Channel South Gulf of Maine New England	Chase B.C. (2002)	41'71'N	69'76'W	1988	July	1992	Octorber
7.56	47700	10.017	2	5.159	2	32.386	2	0.56	2	6.776	2	0.918	2	1045	105	12	shelf	Thunnus thynnus	Great Channel South Gulf of Maine New England	Chase B.C. (2002)	41'71'N	69'76'W	1988	July	1992	Octorber
7.56	47700	10.017	2	5.159	2	32.386	2	0.56	2	6.776	2	0.918	2	1045	105	12	shelf	Thunnus thynnus	Great Channel South Gulf of Maine New England	Chase B.C. (2002)	41'71'N	69'76'W	1988	July	1992	Octorber
7.56	47700	10.017	2	5.159	2	32.386	2	0.56	2	6.776	2	0.918	2	1045	105	12	shelf	Thunnus thynnus	Great Channel South Gulf of Maine New England	Chase B.C. (2002)	41'71'N	69'76'W	1988	July	1992	Octorber
7.56	47700	10.017	2	5.159	2	32.386	2	0.56	2	6.776	2	0.918	2	1045	105	12	shelf	Thunnus thynnus	Great Channel South Gulf of Maine New England	Chase B.C. (2002)	41'71'N	69'76'W	1988	July	1992	Octorber
7.56	47700	10.017	2	5.159	2	32.386	2	0.56	2	6.776	2	0.918	2	1045	105	12	shelf	Thunnus thynnus	Great Channel South Gulf of Maine New England	Chase B.C. (2002)	41'71'N	69'76'W	1988	July	1992	Octorber
7.56	47700	10.017	2	5.159	2	32.386	2	0.56	2	6.776	2	0.918	2	1045	105	12	shelf	Thunnus thynnus	Great Channel South Gulf of Maine New England	Chase B.C. (2002)	41'71'N	69'76'W	1988	July	1992	Octorber
7.56	47700	10.017	2	5.159	2	32.386	2	0.56	2	6.776	2	0.918	2	1045	105	12	shelf	Thunnus thynnus	Great Channel South Gulf of Maine New England	Chase B.C. (2002)	41'71'N	69'76'W	1988	July	1992	Octorber
7.56	47700	10.017	2	5.159	2	32.386	2	0.56	2	6.776	2	0.918	2	1045	105	12	shelf	Thunnus thynnus	Great Channel South Gulf of Maine New England	Chase B.C. (2002)	41'71'N	69'76'W	1988	July	1992	Octorber
7.56	47700	10.017	2	5.159	2	32.386	2	0.56	2	6.776	2	0.918	2	1045	105	12	shelf	Thunnus thynnus	Great Channel South Gulf of Maine New England	Chase B.C. (2002)	41'71'N	69'76'W	1988	July	1992	Octorber
7.56	47700	10.017	2	5.159	2	32.386	2	0.56	2	6.776	2	0.918	2	1045	105	12	shelf	Thunnus thynnus	Great Channel South Gulf of Maine New England	Chase B.C. (2002)	41'71'N	69'76'W	1988	July	1992	Octorber
7.56	47700	10.017	2	5.159	2	32.386	2	0.56	2	6.776	2	0.918	2	1045	105	12	shelf	Thunnus thynnus	Great Channel South Gulf of Maine New England	Chase B.C. (2002)	41'71'N	69'76'W	1988	July	1992	Octorber
7.56	47700	10.017	2	5.159	2	32.386	2	0.56	2	6.776	2	0.918	2	1045	105	12	shelf	Thunnus thynnus	Great Channel South Gulf of Maine New England	Chase B.C. (2002)	41'71'N	69'76'W	1988	July	1992	Octorber
7.56	47700	10.017	2	5.159	2	32.386	2	0.56	2	6.776	2	0.918	2	1045	105	12	shelf	Thunnus thynnus	Great Channel South Gulf of Maine New England	Chase B.C. (2002)	41'71'N	69'76'W	1988	July	1992	Octorber
7.56	47700	10.017	2	5.159	2	32.386	2	0.56	2	6.776	2	0.918	2	1045	105	12	shelf	Thunnus thynnus	Great Channel South Gulf of Maine New England	Chase B.C. (2002)	41'71'N	69'76'W	1988	July	1992	Octorber
7.56	47700	10.017	2	5.159	2	32.386	2	0.56	2	6.776	2	0.918	2	1045	105	12	shelf	Thunnus thynnus	Great Channel South Gulf of Maine New England	Chase B.C. (2002)	41'71'N	69'76'W	1988	July	1992	Octorber
7.56	47700	10.017	2	5.159	2	32.386	2	0.56	2	6.776	2	0.918	2	1045	105	12	shelf	Thunnus thynnus	Great Channel South Gulf of Maine New England	Chase B.C. (2002)	41'71'N	69'76'W	1988	July	1992	Octorber
7.56	47700	10.017	2	5.159	2	32.386	2	0.56	2	6.776	2	0.918	2	1045	105	12	shelf	Thunnus thynnus	Great Channel South Gulf of Maine New England	Chase B.C. (2002)	41'71'N	69'76'W	1988	July	1992	Octorber
7.56	47700	10.017	2	5.159	2	32.386	2	0.56	2	6.776	2	0.918	2	1045	105	12	shelf	Thunnus thynnus	Great Channel South Gulf of Maine New England	Chase B.C. (2002)	41'71'N	69'76'W	1988	July	1992	Octorber
7.56	47700	10.017	2	5.159	2	32.386	2	0.56	2	6.776	2	0.918	2	1045	105	12	shelf	Thunnus thynnus	Great Channel South Gulf of Maine New England	Chase B.C. (2002)	41'71'N	69'76'W	1988	July	1992	Octorber
7.56	47700	10.017	2	5.159	2	32.386	2	0.56	2	6.776	2	0.918	2	1045	105	12	shelf	Thunnus thynnus	Great Channel South Gulf of Maine New England	Chase B.C. (2002)	41'71'N	69'76'W	1988	July	1992	Octorber
7.56	47700	10.017	2	5.159	2	32.386	2	0.56	2	6.776	2	0.918	2	1045	105	12	shelf	Thunnus thynnus	Great Channel South Gulf of Maine New England	Chase B.C. (2002)	41'71'N	69'76'W	1988	July	1992	Octorber
9.41	47700	10.017	2	5.159	2	32.386	2	0.56	2	6.776	2	0.918	2	1045	105	12	shelf	Thunnus thynnus	Great Channel South Gulf of Maine New England	Chase B.C. (2002)	41'71'N	69'76'W	1988	July	1992	Octorber
9.41	47700	10.017	2	5.159	2	32.386	2	0.56	2	6.776	2	0.918	2	1045	105	12	shelf	Thunnus thynnus	Great Channel South Gulf of Maine New England	Chase B.C. (2002)	41'71'N	69'76'W	1988	July	1992	Octorber
9.41	47700	10.017	2	5.159	2	32.386	2	0.56	2	6.776	2	0.918	2	1045	105	12	shelf	Thunnus thynnus	Great Channel South Gulf of Maine New England	Chase B.C. (2002)	41'71'N	69'76'W	1988	July	1992	Octorber
9.41	47700	10.017	2	5.159	2	32.386	2	0.56	2	6.776	2	0.918	2	1045	105	12	shelf	Thunnus thynnus	Great Channel South Gulf of Maine New England	Chase B.C. (2002)	41'71'N	69'76'W	1988	July	1992	Octorber
9.41	47700	10.017	2	5.159	2	32.386	2	0.56	2	6.776	2	0.918	2	1045	105	12	shelf	Thunnus thynnus	Great Channel South Gulf of Maine New England	Chase B.C. (2002)	41'71'N	69'76'W	1988	July	1992	Octorber
9.41	47700	10.017	2	5.159	2	32.386	2	0.56	2	6.776	2	0.918	2	1045	105	12	shelf	Thunnus thynnus	Great Channel South Gulf of Maine New England	Chase B.C. (2002)	41'71'N	69'76'W	1988	July	1992	Octorber
9.41	47700	10.017	2	5.159	2	32.386	2	0.56	2	6.776	2	0.918	2	1045	105	12	shelf	Thunnus thynnus	Great Channel South Gulf of Maine New England	Chase B.C. (2002)	41'71'N	69'76'W	1988	July	1992	Octorber
9.41	47700	10.017	2	5.159	2	32.386	2	0.56	2	6.776	2	0.918	2	1045	105	12	shelf	Thunnus thynnus	Great Channel South Gulf of Maine New England	Chase B.C. (2002)	41'71'N	69'76'W	1988	July	1992	Octorber
9.41	47700	10.017	2	5.159	2	32.386	2	0.56	2	6.776	2	0.918	2	1045	105	12	shelf	Thunnus thynnus	Great Channel South Gulf of Maine New England	Chase B.C. (2002)	41'71'N	69'76'W	1988	July	1992	Octorber
9.41	47700	10.017	2	5.159	2	32.386	2	0.56	2	6.776	2	0.918	2	1045	105	12	shelf	Thunnus thynnus	Great Channel South Gulf of Maine New England	Chase B.C. (2002)	41'71'N	69'76'W	1988	July	1992	Octorber
11.6	47700	10.017	2	5.159	2	32.386	2	0.56	2	6.776	2	0.918	2	1045	105	12	shelf	Thunnus thynnus	Great Channel South Gulf of Maine New England	Chase B.C. (2002)	41'71'N	69'76'W	1988	July	1992	Octorber
14	47700	10.017	2	5.159	2	32.386	2	0.56	2	6.776	2	0.918	2	1045	105	12	shelf	Thunnus thynnus	Great Channel South Gulf of Maine New England	Chase B.C. (2002)	41'71'N	69'76'W	1988	July	1992	Octorber
20	47700	10.017	2	5.159	2	32.386	2	0.56	2	6.776	2	0.918	2	1045	105	12	shelf	Thunnus thynnus	Great Channel South Gulf of Maine New England	Chase B.C. (2002)	41'71'N	69'76'W	1988	July	1992	Octorber
3.51	74100	10.017	2	5.159	2	32.386	2	0.56	2	6.776	2	0.918	2	1045	105	12	shelf	Thunnus thynnus	Great Channel South Gulf of Maine New England	Chase B.C. (2002)	41'71'N	69'76'W	1988	July	1992	Octorber
3.51	74100	10.017	2	5.159	2	32.386	2	0.56	2	6.776	2	0.918	2	1045	105	12	shelf	Thunnus thynnus	Great Channel South Gulf of Maine New England	Chase B.C. (2002)	41'71'N	69'76'W	1988	July	1992	Octorber
3.51	74100	10.017	2	5.159	2	32.386	2	0.56	2	6.776	2	0.918	2	1045	105	12	shelf	Thunnus thynnus	Great Channel South Gulf of Maine New England	Chase B.C. (2002)	41'71'N	69'76'W	1988	July	1992	Octorber
4.63	74100	10.017	2	5.159	2	32.386	2	0.56	2	6.776	2	0.918	2	1045	105	12	shelf	Thunnus thynnus	Great Channel South Gulf of Maine New England	Chase B.C. (2002)	41'71'N	69'76'W	1988	July	1992	Octorber
5.97	74100	10.017	2	5.159	2	32.386	2	0.56	2	6.776	2	0.918	2	1045	105	12	shelf	Thunnus thynnus	Great Channel South Gulf of Maine New England	Chase B.C. (2002)	41'71'N	69'76'W	1988	July	1992	Octorber
3.51	74100	10.017	2	5.159	2	32.386	2	0.56	2	6.776	2	0.918	2	1045	105	12	shelf	Thunnus thynnus	Great Channel South Gulf of Maine New England	Chase B.C. (2002)	41'71'N	69'76'W	1988	July	1992	Octorber
3.51	74100	10.017	2	5.159	2	32.386	2	0.56	2	6.776	2	0.918	2	1045	105	12	shelf	Thunnus thynnus	Great Channel South Gulf of Maine New England	Chase B.C. (2002)	41'71'N	69'76'W	1988	July	1992	Octorber
3.51	74100	10.017	2	5.159	2	32.386	2	0.56	2	6.776	2	0.918	2	1045	105	12	shelf	Thunnus thynnus	Great Channel South Gulf of Maine New England	Chase B.C. (2002)	41'71'N	69'76'W	1988	July	1992	Octorber
3.51	74100	10.017	2	5.159	2	32.386	2	0.56	2	6.776	2	0.918	2	1045	105	12	shelf	Thunnus thynnus	Great Channel South Gulf of Maine New England	Chase B.C. (2002)	41'71'N	69'76'W	1988	July	1992	Octorber
4.63	74100	10.017	2	5.159	2	32.386	2	0.56	2	6.776	2	0.918	2	1045	105	12	shelf	Thunnus thynnus	Great Channel South Gulf of Maine New England	Chase B.C. (2002)	41'71'N	69'76'W	1988	July	1992	Octorber
4.63	74100	10.017	2	5.159	2	32.386	2	0.56	2	6.776	2	0.918	2	1045	105	12	shelf	Thunnus thynnus	Great Channel South Gulf of Maine New England	Chase B.C. (2002)	41'71'N	69'76'W	1988	July	1992	Octorber
4.63	74100	10.017	2	5.159	2	32.386	2	0.56	2	6.776	2	0.918	2	1045	105	12	shelf	Thunnus thynnus	Great Channel South Gulf of Maine New England	Chase B.C. (2002)	41'71'N	69'76'W	1988	July	1992	Octorber
4.63	74100	10.017	2	5.159	2	32.386	2	0.56	2	6.776	2	0.918	2	1045	105	12	shelf	Thunnus thynnus	Great Channel South Gulf of Maine New England	Chase B.C. (2002)	41'71'N	69'76'W	1988	July	1992	Octorber
4.63	74100	10.017	2	5.159	2	32.386	2	0.56	2	6.776	2	0.918	2	1045	105	12	shelf	Thunnus thynnus	Great Channel South Gulf of Maine New England	Chase B.C. (2002)	41'71'N	69'76'W	1988	July	1992	Octorber
4.63	74100	10.017	2	5.159	2	32.386	2	0.56	2	6.776	2	0.918	2	1045	105	12	shelf	Thunnus thynnus	Great Channel South Gulf of Maine New England	Chase B.C. (2002)	41'71'N	69'76'W	1988	July	1992	Octorber
4.63	74100	10.017	2	5.159	2	32.386	2	0.56	2	6.776	2	0.918	2	1045	105	12	shelf	Thunnus thynnus	Great Channel South Gulf of Maine New England	Chase B.C. (2002)	41'71'N	69'76'W	1988	July	1992	Octorber
5.97	74100	10.017	2	5.159	2	32.386	2	0.56	2	6.776	2	0.918	2	1045	105	12	shelf	Thunnus thynnus	Great Channel South Gulf of Maine New England	Chase B.C. (2002)	41'71'N	69'76'W	1988	July	1992	Octorber
5.97	74100	10.017	2	5.159	2	32.386	2	0.56	2	6.776	2	0.918	2	1045	105	12	shelf	Thunnus thynnus	Great Channel South Gulf of Maine New England	Chase B.C. (2002)	41'71'N	69'76'W	1988	July	1992	Octorber
3.51	74100	10.017	2	5.159	2	32.386	2	0.56	2	6.776	2	0.918	2	1045	105	12	shelf	Thunnus thynnus	Great Channel South Gulf of Maine New England	Chase B.C. (2002)	41'71'N	69'76'W	1988	July	1992	Octorber
3.51	74100	10.017	2	5.159	2	32.386	2	0.56	2	6.776	2	0.918	2	1045	105	12	shelf	Thunnus thynnus	Great Channel South Gulf of Maine New England	Chase B.C. (2002)	41'71'N	69'76'W	1988	July	1992	Octorber
8.07	74100	10.017	2	5.159	2	32.386	2	0.56	2	6.776	2	0.918	2	1045	105	12	shelf	Thunnus thynnus	Great Channel South Gulf of Maine New England	Chase B.C. (2002)	41'71'N	69'76'W	1988	July	1992	Octorber
4.63	74100	10.017	2	5.159	2	32.386	2	0.56	2	6.776	2	0.918	2	1045	105	12	shelf	Thunnus thynnus	Great Channel South Gulf of Maine New England	Chase B.C. (2002)	41'71'N	69'76'W	1988	July	1992	Octorber
4.63	74100	10.017	2	5.159	2	32.386	2	0.56	2	6.776	2	0.918	2	1045	105	12	shelf	Thunnus thynnus	Great Channel South Gulf of Maine New England	Chase B.C. (2002)	41'71'N	69'76'W	1988	July	1992	Octorber
4.63	74100	10.017	2	5.159	2	32.386	2	0.56	2	6.776	2	0.918	2	1045	105	12	shelf	Thunnus thynnus	Great Channel South Gulf of Maine New England	Chase B.C. (2002)	41'71'N	69'76'W	1988	July	1992	Octorber
4.63	74100	10.017	2	5.159	2	32.386	2	0.56	2	6.776	2	0.918	2	1045	105	12	shelf	Thunnus thynnus	Great Channel South Gulf of Maine New England	Chase B.C. (2002)	41'71'N	69'76'W	1988	July	1992	Octorber
4.63	74100	10.017	2	5.159	2	32.386	2	0.56	2	6.776	2	0.918	2	1045	105	12	shelf	Thunnus thynnus	Great Channel South Gulf of Maine New England	Chase B.C. (2002)	41'71'N	69'76'W	1988	July	1992	Octorber
4.63	74100	10.017	2	5.159	2	32.386	2	0.56	2	6.776	2	0.918	2	1045	105	12	shelf	Thunnus thynnus	Great Channel South Gulf of Maine New England	Chase B.C. (2002)	41'71'N	69'76'W	1988	July	1992	Octorber
4.63	74100	10.017	2	5.159	2	32.386	2	0.56	2	6.776	2	0.918	2	1045	105	12	shelf	Thunnus thynnus	Great Channel South Gulf of Maine New England	Chase B.C. (2002)	41'71'N	69'76'W	1988	July	1992	Octorber
4.63	74100	10.017	2	5.159	2	32.386	2	0.56	2	6.776	2	0.918	2	1045	105	12	shelf	Thunnus thynnus	Great Channel South Gulf of Maine New England	Chase B.C. (2002)	41'71'N	69'76'W	1988	July	1992	Octorber
4.63	74100	10.017	2	5.159	2	32.386	2	0.56	2	6.776	2	0.918	2	1045	105	12	shelf	Thunnus thynnus	Great Channel South Gulf of Maine New England	Chase B.C. (2002)	41'71'N	69'76'W	1988	July	1992	Octorber
4.63	74100	10.017	2	5.159	2	32.386	2	0.56	2	6.776	2	0.918	2	1045	105	12	shelf	Thunnus thynnus	Great Channel South Gulf of Maine New England	Chase B.C. (2002)	41'71'N	69'76'W	1988	July	1992	Octorber
5.97	74100	10.017	2	5.159	2	32.386	2	0.56	2	6.776	2	0.918	2	1045	105	12	shelf	Thunnus thynnus	Great Channel South Gulf of Maine New England	Chase B.C. (2002)	41'71'N	69'76'W	1988	July	1992	Octorber
5.97	74100	10.017	2	5.159	2	32.386	2	0.56	2	6.776	2	0.918	2	1045	105	12	shelf	Thunnus thynnus	Great Channel South Gulf of Maine New England	Chase B.C. (2002)	41'71'N	69'76'W	1988	July	1992	Octorber
5.97	74100	10.017	2	5.159	2	32.386	2	0.56	2	6.776	2	0.918	2	1045	105	12	shelf	Thunnus thynnus	Great Channel South Gulf of Maine New England	Chase B.C. (2002)	41'71'N	69'76'W	1988	July	1992	Octorber
5.97	74100	10.017	2	5.159	2	32.386	2	0.56	2	6.776	2	0.918	2	1045	105	12	shelf	Thunnus thynnus	Great Channel South Gulf of Maine New England	Chase B.C. (2002)	41'71'N	69'76'W	1988	July	1992	Octorber
5.97	74100	10.017	2	5.159	2	32.386	2	0.56	2	6.776	2	0.918	2	1045	105	12	shelf	Thunnus thynnus	Great Channel South Gulf of Maine New England	Chase B.C. (2002)	41'71'N	69'76'W	1988	July	1992	Octorber
7.56	74100	10.017	2	5.159	2	32.386	2	0.56	2	6.776	2	0.918	2	1045	105	12	shelf	Thunnus thynnus	Great Channel South Gulf of Maine New England	Chase B.C. (2002)	41'71'N	69'76'W	1988	July	1992	Octorber
9.41	74100	10.017	2	5.159	2	32.386	2	0.56	2	6.776	2	0.918	2	1045	105	12	shelf	Thunnus thynnus	Great Channel South Gulf of Maine New England	Chase B.C. (2002)	41'71'N	69'76'W	1988	July	1992	Octorber
3.51	80900	10.017	2	5.159	2	32.386	2	0.56	2	6.776	2	0.918	2	1045	105	12	shelf	Thunnus thynnus	Great Channel South Gulf of Maine New England	Chase B.C. (2002)	41'71'N	69'76'W	1988	July	1992	Octorber
3.51	80900	10.017	2	5.159	2	32.386	2	0.56	2	6.776	2	0.918	2	1045	105	12	shelf	Thunnus thynnus	Great Channel South Gulf of Maine New England	Chase B.C. (2002)	41'71'N	69'76'W	1988	July	1992	Octorber
3.51	80900	10.017	2	5.159	2	32.386	2	0.56	2	6.776	2	0.918	2	1045	105	12	shelf	Thunnus thynnus	Great Channel South Gulf of Maine New England	Chase B.C. (2002)	41'71'N	69'76'W	1988	July	1992	Octorber
3.51	80900	10.017	2	5.159	2	32.386	2	0.56	2	6.776	2	0.918	2	1045	105	12	shelf	Thunnus thynnus	Great Channel South Gulf of Maine New England	Chase B.C. (2002)	41'71'N	69'76'W	1988	July	1992	Octorber
3.51	80900	10.017	2	5.159	2	32.386	2	0.56	2	6.776	2	0.918	2	1045	105	12	shelf	Thunnus thynnus	Great Channel South Gulf of Maine New England	Chase B.C. (2002)	41'71'N	69'76'W	1988	July	1992	Octorber
3.51	80900	10.017	2	5.159	2	32.386	2	0.56	2	6.776	2	0.918	2	1045	105	12	shelf	Thunnus thynnus	Great Channel South Gulf of Maine New England	Chase B.C. (2002)	41'71'N	69'76'W	1988	July	1992	Octorber
3.51	80900	10.017	2	5.159	2	32.386	2	0.56	2	6.776	2	0.918	2	1045	105	12	shelf	Thunnus thynnus	Great Channel South Gulf of Maine New England	Chase B.C. (2002)	41'71'N	69'76'W	1988	July	1992	Octorber
3.51	80900	10.017	2	5.159	2	32.386	2	0.56	2	6.776	2	0.918	2	1045	105	12	shelf	Thunnus thynnus	Great Channel South Gulf of Maine New England	Chase B.C. (2002)	41'71'N	69'76'W	1988	July	1992	Octorber
4.63	80900	10.017	2	5.159	2	32.386	2	0.56	2	6.776	2	0.918	2	1045	105	12	shelf	Thunnus thynnus	Great Channel South Gulf of Maine New England	Chase B.C. (2002)	41'71'N	69'76'W	1988	July	1992	Octorber
4.63	80900	10.017	2	5.159	2	32.386	2	0.56	2	6.776	2	0.918	2	1045	105	12	shelf	Thunnus thynnus	Great Channel South Gulf of Maine New England	Chase B.C. (2002)	41'71'N	69'76'W	1988	July	1992	Octorber
4.63	80900	10.017	2	5.159	2	32.386	2	0.56	2	6.776	2	0.918	2	1045	105	12	shelf	Thunnus thynnus	Great Channel South Gulf of Maine New England	Chase B.C. (2002)	41'71'N	69'76'W	1988	July	1992	Octorber
4.63	80900	10.017	2	5.159	2	32.386	2	0.56	2	6.776	2	0.918	2	1045	105	12	shelf	Thunnus thynnus	Great Channel South Gulf of Maine New England	Chase B.C. (2002)	41'71'N	69'76'W	1988	July	1992	Octorber
4.63	80900	10.017	2	5.159	2	32.386	2	0.56	2	6.776	2	0.918	2	1045	105	12	shelf	Thunnus thynnus	Great Channel South Gulf of Maine New England	Chase B.C. (2002)	41'71'N	69'76'W	1988	July	1992	Octorber
4.63	80900	10.017	2	5.159	2	32.386	2	0.56	2	6.776	2	0.918	2	1045	105	12	shelf	Thunnus thynnus	Great Channel South Gulf of Maine New England	Chase B.C. (2002)	41'71'N	69'76'W	1988	July	1992	Octorber
4.63	80900	10.017	2	5.159	2	32.386	2	0.56	2	6.776	2	0.918	2	1045	105	12	shelf	Thunnus thynnus	Great Channel South Gulf of Maine New England	Chase B.C. (2002)	41'71'N	69'76'W	1988	July	1992	Octorber
5.97	80900	10.017	2	5.159	2	32.386	2	0.56	2	6.776	2	0.918	2	1045	105	12	shelf	Thunnus thynnus	Great Channel South Gulf of Maine New England	Chase B.C. (2002)	41'71'N	69'76'W	1988	July	1992	Octorber
5.97	80900	10.017	2	5.159	2	32.386	2	0.56	2	6.776	2	0.918	2	1045	105	12	shelf	Thunnus thynnus	Great Channel South Gulf of Maine New England	Chase B.C. (2002)	41'71'N	69'76'W	1988	July	1992	Octorber
5.97	80900	10.017	2	5.159	2	32.386	2	0.56	2	6.776	2	0.918	2	1045	105	12	shelf	Thunnus thynnus	Great Channel South Gulf of Maine New England	Chase B.C. (2002)	41'71'N	69'76'W	1988	July	1992	Octorber
7.56	80900	10.017	2	5.159	2	32.386	2	0.56	2	6.776	2	0.918	2	1045	105	12	shelf	Thunnus thynnus	Great Channel South Gulf of Maine New England	Chase B.C. (2002)	41'71'N	69'76'W	1988	July	1992	Octorber
7.56	80900	10.017	2	5.159	2	32.386	2	0.56	2	6.776	2	0.918	2	1045	105	12	shelf	Thunnus thynnus	Great Channel South Gulf of Maine New England	Chase B.C. (2002)	41'71'N	69'76'W	1988	July	1992	Octorber
3.51	85100	10.017	2	5.159	2	32.386	2	0.56	2	6.776	2	0.918	2	1045	105	12	shelf	Thunnus thynnus	Great Channel South Gulf of Maine New England	Chase B.C. (2002)	41'71'N	69'76'W	1988	July	1992	Octorber
3.51	85100	10.017	2	5.159	2	32.386	2	0.56	2	6.776	2	0.918	2	1045	105	12	shelf	Thunnus thynnus	Great Channel South Gulf of Maine New England	Chase B.C. (2002)	41'71'N	69'76'W	1988	July	1992	Octorber
4.63	85100	10.017	2	5.159	2	32.386	2	0.56	2	6.776	2	0.918	2	1045	105	12	shelf	Thunnus thynnus	Great Channel South Gulf of Maine New England	Chase B.C. (2002)	41'71'N	69'76'W	1988	July	1992	Octorber
4.63	85100	10.017	2	5.159	2	32.386	2	0.56	2	6.776	2	0.918	2	1045	105	12	shelf	Thunnus thynnus	Great Channel South Gulf of Maine New England	Chase B.C. (2002)	41'71'N	69'76'W	1988	July	1992	Octorber
4.63	85100	10.017	2	5.159	2	32.386	2	0.56	2	6.776	2	0.918	2	1045	105	12	shelf	Thunnus thynnus	Great Channel South Gulf of Maine New England	Chase B.C. (2002)	41'71'N	69'76'W	1988	July	1992	Octorber
4.63	85100	10.017	2	5.159	2	32.386	2	0.56	2	6.776	2	0.918	2	1045	105	12	shelf	Thunnus thynnus	Great Channel South Gulf of Maine New England	Chase B.C. (2002)	41'71'N	69'76'W	1988	July	1992	Octorber
4.63	85100	10.017	2	5.159	2	32.386	2	0.56	2	6.776	2	0.918	2	1045	105	12	shelf	Thunnus thynnus	Great Channel South Gulf of Maine New England	Chase B.C. (2002)	41'71'N	69'76'W	1988	July	1992	Octorber
4.63	85100	10.017	2	5.159	2	32.386	2	0.56	2	6.776	2	0.918	2	1045	105	12	shelf	Thunnus thynnus	Great Channel South Gulf of Maine New England	Chase B.C. (2002)	41'71'N	69'76'W	1988	July	1992	Octorber
4.63	85100	10.017	2	5.159	2	32.386	2	0.56	2	6.776	2	0.918	2	1045	105	12	shelf	Thunnus thynnus	Great Channel South Gulf of Maine New England	Chase B.C. (2002)	41'71'N	69'76'W	1988	July	1992	Octorber
4.63	85100	10.017	2	5.159	2	32.386	2	0.56	2	6.776	2	0.918	2	1045	105	12	shelf	Thunnus thynnus	Great Channel South Gulf of Maine New England	Chase B.C. (2002)	41'71'N	69'76'W	1988	July	1992	Octorber
5.97	85100	10.017	2	5.159	2	32.386	2	0.56	2	6.776	2	0.918	2	1045	105	12	shelf	Thunnus thynnus	Great Channel South Gulf of Maine New England	Chase B.C. (2002)	41'71'N	69'76'W	1988	July	1992	Octorber
5.97	85100	10.017	2	5.159	2	32.386	2	0.56	2	6.776	2	0.918	2	1045	105	12	shelf	Thunnus thynnus	Great Channel South Gulf of Maine New England	Chase B.C. (2002)	41'71'N	69'76'W	1988	July	1992	Octorber
5.97	85100	10.017	2	5.159	2	32.386	2	0.56	2	6.776	2	0.918	2	1045	105	12	shelf	Thunnus thynnus	Great Channel South Gulf of Maine New England	Chase B.C. (2002)	41'71'N	69'76'W	1988	July	1992	Octorber
5.97	85100	10.017	2	5.159	2	32.386	2	0.56	2	6.776	2	0.918	2	1045	105	12	shelf	Thunnus thynnus	Great Channel South Gulf of Maine New England	Chase B.C. (2002)	41'71'N	69'76'W	1988	July	1992	Octorber
5.97	85100	10.017	2	5.159	2	32.386	2	0.56	2	6.776	2	0.918	2	1045	105	12	shelf	Thunnus thynnus	Great Channel South Gulf of Maine New England	Chase B.C. (2002)	41'71'N	69'76'W	1988	July	1992	Octorber
5.97	85100	10.017	2	5.159	2	32.386	2	0.56	2	6.776	2	0.918	2	1045	105	12	shelf	Thunnus thynnus	Great Channel South Gulf of Maine New England	Chase B.C. (2002)	41'71'N	69'76'W	1988	July	1992	Octorber
5.97	85100	10.017	2	5.159	2	32.386	2	0.56	2	6.776	2	0.918	2	1045	105	12	shelf	Thunnus thynnus	Great Channel South Gulf of Maine New England	Chase B.C. (2002)	41'71'N	69'76'W	1988	July	1992	Octorber
5.97	85100	10.017	2	5.159	2	32.386	2	0.56	2	6.776	2	0.918	2	1045	105	12	shelf	Thunnus thynnus	Great Channel South Gulf of Maine New England	Chase B.C. (2002)	41'71'N	69'76'W	1988	July	1992	Octorber
7.56	85100	10.017	2	5.159	2	32.386	2	0.56	2	6.776	2	0.918	2	1045	105	12	shelf	Thunnus thynnus	Great Channel South Gulf of Maine New England	Chase B.C. (2002)	41'71'N	69'76'W	1988	July	1992	Octorber
7.56	85100	10.017	2	5.159	2	32.386	2	0.56	2	6.776	2	0.918	2	1045	105	12	shelf	Thunnus thynnus	Great Channel South Gulf of Maine New England	Chase B.C. (2002)	41'71'N	69'76'W	1988	July	1992	Octorber
7.56	85100	10.017	2	5.159	2	32.386	2	0.56	2	6.776	2	0.918	2	1045	105	12	shelf	Thunnus thynnus	Great Channel South Gulf of Maine New England	Chase B.C. (2002)	41'71'N	69'76'W	1988	July	1992	Octorber
7.56	85100	10.017	2	5.159	2	32.386	2	0.56	2	6.776	2	0.918	2	1045	105	12	shelf	Thunnus thynnus	Great Channel South Gulf of Maine New England	Chase B.C. (2002)	41'71'N	69'76'W	1988	July	1992	Octorber
7.56	85100	10.017	2	5.159	2	32.386	2	0.56	2	6.776	2	0.918	2	1045	105	12	shelf	Thunnus thynnus	Great Channel South Gulf of Maine New England	Chase B.C. (2002)	41'71'N	69'76'W	1988	July	1992	Octorber
7.56	85100	10.017	2	5.159	2	32.386	2	0.56	2	6.776	2	0.918	2	1045	105	12	shelf	Thunnus thynnus	Great Channel South Gulf of Maine New England	Chase B.C. (2002)	41'71'N	69'76'W	1988	July	1992	Octorber
7.56	85100	10.017	2	5.159	2	32.386	2	0.56	2	6.776	2	0.918	2	1045	105	12	shelf	Thunnus thynnus	Great Channel South Gulf of Maine New England	Chase B.C. (2002)	41'71'N	69'76'W	1988	July	1992	Octorber
7.56	85100	10.017	2	5.159	2	32.386	2	0.56	2	6.776	2	0.918	2	1045	105	12	shelf	Thunnus thynnus	Great Channel South Gulf of Maine New England	Chase B.C. (2002)	41'71'N	69'76'W	1988	July	1992	Octorber
7.56	85100	10.017	2	5.159	2	32.386	2	0.56	2	6.776	2	0.918	2	1045	105	12	shelf	Thunnus thynnus	Great Channel South Gulf of Maine New England	Chase B.C. (2002)	41'71'N	69'76'W	1988	July	1992	Octorber
7.56	85100	10.017	2	5.159	2	32.386	2	0.56	2	6.776	2	0.918	2	1045	105	12	shelf	Thunnus thynnus	Great Channel South Gulf of Maine New England	Chase B.C. (2002)	41'71'N	69'76'W	1988	July	1992	Octorber
7.56	85100	10.017	2	5.159	2	32.386	2	0.56	2	6.776	2	0.918	2	1045	105	12	shelf	Thunnus thynnus	Great Channel South Gulf of Maine New England	Chase B.C. (2002)	41'71'N	69'76'W	1988	July	1992	Octorber
7.56	85100	10.017	2	5.159	2	32.386	2	0.56	2	6.776	2	0.918	2	1045	105	12	shelf	Thunnus thynnus	Great Channel South Gulf of Maine New England	Chase B.C. (2002)	41'71'N	69'76'W	1988	July	1992	Octorber
7.56	85100	10.017	2	5.159	2	32.386	2	0.56	2	6.776	2	0.918	2	1045	105	12	shelf	Thunnus thynnus	Great Channel South Gulf of Maine New England	Chase B.C. (2002)	41'71'N	69'76'W	1988	July	1992	Octorber
9.41	85100	10.017	2	5.159	2	32.386	2	0.56	2	6.776	2	0.918	2	1045	105	12	shelf	Thunnus thynnus	Great Channel South Gulf of Maine New England	Chase B.C. (2002)	41'71'N	69'76'W	1988	July	1992	Octorber
9.41	85100	10.017	2	5.159	2	32.386	2	0.56	2	6.776	2	0.918	2	1045	105	12	shelf	Thunnus thynnus	Great Channel South Gulf of Maine New England	Chase B.C. (2002)	41'71'N	69'76'W	1988	July	1992	Octorber
9.41	85100	10.017	2	5.159	2	32.386	2	0.56	2	6.776	2	0.918	2	1045	105	12	shelf	Thunnus thynnus	Great Channel South Gulf of Maine New England	Chase B.C. (2002)	41'71'N	69'76'W	1988	July	1992	Octorber
9.41	85100	10.017	2	5.159	2	32.386	2	0.56	2	6.776	2	0.918	2	1045	105	12	shelf	Thunnus thynnus	Great Channel South Gulf of Maine New England	Chase B.C. (2002)	41'71'N	69'76'W	1988	July	1992	Octorber
9.41	85100	10.017	2	5.159	2	32.386	2	0.56	2	6.776	2	0.918	2	1045	105	12	shelf	Thunnus thynnus	Great Channel South Gulf of Maine New England	Chase B.C. (2002)	41'71'N	69'76'W	1988	July	1992	Octorber
9.41	85100	10.017	2	5.159	2	32.386	2	0.56	2	6.776	2	0.918	2	1045	105	12	shelf	Thunnus thynnus	Great Channel South Gulf of Maine New England	Chase B.C. (2002)	41'71'N	69'76'W	1988	July	1992	Octorber
9.41	85100	10.017	2	5.159	2	32.386	2	0.56	2	6.776	2	0.918	2	1045	105	12	shelf	Thunnus thynnus	Great Channel South Gulf of Maine New England	Chase B.C. (2002)	41'71'N	69'76'W	1988	July	1992	Octorber
9.41	85100	10.017	2	5.159	2	32.386	2	0.56	2	6.776	2	0.918	2	1045	105	12	shelf	Thunnus thynnus	Great Channel South Gulf of Maine New England	Chase B.C. (2002)	41'71'N	69'76'W	1988	July	1992	Octorber
20	85100	10.017	2	5.159	2	32.386	2	0.56	2	6.776	2	0.918	2	1045	105	12	shelf	Thunnus thynnus	Great Channel South Gulf of Maine New England	Chase B.C. (2002)	41'71'N	69'76'W	1988	July	1992	Octorber
4.63	109000	10.017	2	5.159	2	32.386	2	0.56	2	6.776	2	0.918	2	1045	105	12	shelf	Thunnus thynnus	Great Channel South Gulf of Maine New England	Chase B.C. (2002)	41'71'N	69'76'W	1988	July	1992	Octorber
4.63	109000	10.017	2	5.159	2	32.386	2	0.56	2	6.776	2	0.918	2	1045	105	12	shelf	Thunnus thynnus	Great Channel South Gulf of Maine New England	Chase B.C. (2002)	41'71'N	69'76'W	1988	July	1992	Octorber
4.63	109000	10.017	2	5.159	2	32.386	2	0.56	2	6.776	2	0.918	2	1045	105	12	shelf	Thunnus thynnus	Great Channel South Gulf of Maine New England	Chase B.C. (2002)	41'71'N	69'76'W	1988	July	1992	Octorber
4.63	109000	10.017	2	5.159	2	32.386	2	0.56	2	6.776	2	0.918	2	1045	105	12	shelf	Thunnus thynnus	Great Channel South Gulf of Maine New England	Chase B.C. (2002)	41'71'N	69'76'W	1988	July	1992	Octorber
4.63	109000	10.017	2	5.159	2	32.386	2	0.56	2	6.776	2	0.918	2	1045	105	12	shelf	Thunnus thynnus	Great Channel South Gulf of Maine New England	Chase B.C. (2002)	41'71'N	69'76'W	1988	July	1992	Octorber
4.63	109000	10.017	2	5.159	2	32.386	2	0.56	2	6.776	2	0.918	2	1045	105	12	shelf	Thunnus thynnus	Great Channel South Gulf of Maine New England	Chase B.C. (2002)	41'71'N	69'76'W	1988	July	1992	Octorber
5.97	109000	10.017	2	5.159	2	32.386	2	0.56	2	6.776	2	0.918	2	1045	105	12	shelf	Thunnus thynnus	Great Channel South Gulf of Maine New England	Chase B.C. (2002)	41'71'N	69'76'W	1988	July	1992	Octorber
5.97	109000	10.017	2	5.159	2	32.386	2	0.56	2	6.776	2	0.918	2	1045	105	12	shelf	Thunnus thynnus	Great Channel South Gulf of Maine New England	Chase B.C. (2002)	41'71'N	69'76'W	1988	July	1992	Octorber
5.97	109000	10.017	2	5.159	2	32.386	2	0.56	2	6.776	2	0.918	2	1045	105	12	shelf	Thunnus thynnus	Great Channel South Gulf of Maine New England	Chase B.C. (2002)	41'71'N	69'76'W	1988	July	1992	Octorber
5.97	109000	10.017	2	5.159	2	32.386	2	0.56	2	6.776	2	0.918	2	1045	105	12	shelf	Thunnus thynnus	Great Channel South Gulf of Maine New England	Chase B.C. (2002)	41'71'N	69'76'W	1988	July	1992	Octorber
0.0604	114000	10.017	2	5.159	2	32.386	2	0.56	2	6.776	2	0.918	2	1045	105	12	shelf	Thunnus thynnus	Great Channel South Gulf of Maine New England	Chase B.C. (2002)	41'71'N	69'76'W	1988	July	1992	Octorber
3.51	114000	10.017	2	5.159	2	32.386	2	0.56	2	6.776	2	0.918	2	1045	105	12	shelf	Thunnus thynnus	Great Channel South Gulf of Maine New England	Chase B.C. (2002)	41'71'N	69'76'W	1988	July	1992	Octorber
3.51	114000	10.017	2	5.159	2	32.386	2	0.56	2	6.776	2	0.918	2	1045	105	12	shelf	Thunnus thynnus	Great Channel South Gulf of Maine New England	Chase B.C. (2002)	41'71'N	69'76'W	1988	July	1992	Octorber
3.51	114000	10.017	2	5.159	2	32.386	2	0.56	2	6.776	2	0.918	2	1045	105	12	shelf	Thunnus thynnus	Great Channel South Gulf of Maine New England	Chase B.C. (2002)	41'71'N	69'76'W	1988	July	1992	Octorber
3.51	114000	10.017	2	5.159	2	32.386	2	0.56	2	6.776	2	0.918	2	1045	105	12	shelf	Thunnus thynnus	Great Channel South Gulf of Maine New England	Chase B.C. (2002)	41'71'N	69'76'W	1988	July	1992	Octorber
3.51	114000	10.017	2	5.159	2	32.386	2	0.56	2	6.776	2	0.918	2	1045	105	12	shelf	Thunnus thynnus	Great Channel South Gulf of Maine New England	Chase B.C. (2002)	41'71'N	69'76'W	1988	July	1992	Octorber
3.51	114000	10.017	2	5.159	2	32.386	2	0.56	2	6.776	2	0.918	2	1045	105	12	shelf	Thunnus thynnus	Great Channel South Gulf of Maine New England	Chase B.C. (2002)	41'71'N	69'76'W	1988	July	1992	Octorber
3.51	114000	10.017	2	5.159	2	32.386	2	0.56	2	6.776	2	0.918	2	1045	105	12	shelf	Thunnus thynnus	Great Channel South Gulf of Maine New England	Chase B.C. (2002)	41'71'N	69'76'W	1988	July	1992	Octorber
3.51	114000	10.017	2	5.159	2	32.386	2	0.56	2	6.776	2	0.918	2	1045	105	12	shelf	Thunnus thynnus	Great Channel South Gulf of Maine New England	Chase B.C. (2002)	41'71'N	69'76'W	1988	July	1992	Octorber
3.51	114000	10.017	2	5.159	2	32.386	2	0.56	2	6.776	2	0.918	2	1045	105	12	shelf	Thunnus thynnus	Great Channel South Gulf of Maine New England	Chase B.C. (2002)	41'71'N	69'76'W	1988	July	1992	Octorber
4.63	114000	10.017	2	5.159	2	32.386	2	0.56	2	6.776	2	0.918	2	1045	105	12	shelf	Thunnus thynnus	Great Channel South Gulf of Maine New England	Chase B.C. (2002)	41'71'N	69'76'W	1988	July	1992	Octorber
4.63	114000	10.017	2	5.159	2	32.386	2	0.56	2	6.776	2	0.918	2	1045	105	12	shelf	Thunnus thynnus	Great Channel South Gulf of Maine New England	Chase B.C. (2002)	41'71'N	69'76'W	1988	July	1992	Octorber
4.63	114000	10.017	2	5.159	2	32.386	2	0.56	2	6.776	2	0.918	2	1045	105	12	shelf	Thunnus thynnus	Great Channel South Gulf of Maine New England	Chase B.C. (2002)	41'71'N	69'76'W	1988	July	1992	Octorber
4.63	114000	10.017	2	5.159	2	32.386	2	0.56	2	6.776	2	0.918	2	1045	105	12	shelf	Thunnus thynnus	Great Channel South Gulf of Maine New England	Chase B.C. (2002)	41'71'N	69'76'W	1988	July	1992	Octorber
4.63	114000	10.017	2	5.159	2	32.386	2	0.56	2	6.776	2	0.918	2	1045	105	12	shelf	Thunnus thynnus	Great Channel South Gulf of Maine New England	Chase B.C. (2002)	41'71'N	69'76'W	1988	July	1992	Octorber
4.63	114000	10.017	2	5.159	2	32.386	2	0.56	2	6.776	2	0.918	2	1045	105	12	shelf	Thunnus thynnus	Great Channel South Gulf of Maine New England	Chase B.C. (2002)	41'71'N	69'76'W	1988	July	1992	Octorber
4.63	114000	10.017	2	5.159	2	32.386	2	0.56	2	6.776	2	0.918	2	1045	105	12	shelf	Thunnus thynnus	Great Channel South Gulf of Maine New England	Chase B.C. (2002)	41'71'N	69'76'W	1988	July	1992	Octorber
4.63	114000	10.017	2	5.159	2	32.386	2	0.56	2	6.776	2	0.918	2	1045	105	12	shelf	Thunnus thynnus	Great Channel South Gulf of Maine New England	Chase B.C. (2002)	41'71'N	69'76'W	1988	July	1992	Octorber
4.63	114000	10.017	2	5.159	2	32.386	2	0.56	2	6.776	2	0.918	2	1045	105	12	shelf	Thunnus thynnus	Great Channel South Gulf of Maine New England	Chase B.C. (2002)	41'71'N	69'76'W	1988	July	1992	Octorber
4.63	114000	10.017	2	5.159	2	32.386	2	0.56	2	6.776	2	0.918	2	1045	105	12	shelf	Thunnus thynnus	Great Channel South Gulf of Maine New England	Chase B.C. (2002)	41'71'N	69'76'W	1988	July	1992	Octorber
5.97	114000	10.017	2	5.159	2	32.386	2	0.56	2	6.776	2	0.918	2	1045	105	12	shelf	Thunnus thynnus	Great Channel South Gulf of Maine New England	Chase B.C. (2002)	41'71'N	69'76'W	1988	July	1992	Octorber
5.97	114000	10.017	2	5.159	2	32.386	2	0.56	2	6.776	2	0.918	2	1045	105	12	shelf	Thunnus thynnus	Great Channel South Gulf of Maine New England	Chase B.C. (2002)	41'71'N	69'76'W	1988	July	1992	Octorber
3.51	117000	10.017	2	5.159	2	32.386	2	0.56	2	6.776	2	0.918	2	1045	105	12	shelf	Thunnus thynnus	Great Channel South Gulf of Maine New England	Chase B.C. (2002)	41'71'N	69'76'W	1988	July	1992	Octorber
4.63	117000	10.017	2	5.159	2	32.386	2	0.56	2	6.776	2	0.918	2	1045	105	12	shelf	Thunnus thynnus	Great Channel South Gulf of Maine New England	Chase B.C. (2002)	41'71'N	69'76'W	1988	July	1992	Octorber
5.97	117000	10.017	2	5.159	2	32.386	2	0.56	2	6.776	2	0.918	2	1045	105	12	shelf	Thunnus thynnus	Great Channel South Gulf of Maine New England	Chase B.C. (2002)	41'71'N	69'76'W	1988	July	1992	Octorber
5.97	117000	10.017	2	5.159	2	32.386	2	0.56	2	6.776	2	0.918	2	1045	105	12	shelf	Thunnus thynnus	Great Channel South Gulf of Maine New England	Chase B.C. (2002)	41'71'N	69'76'W	1988	July	1992	Octorber
7.56	117000	10.017	2	5.159	2	32.386	2	0.56	2	6.776	2	0.918	2	1045	105	12	shelf	Thunnus thynnus	Great Channel South Gulf of Maine New England	Chase B.C. (2002)	41'71'N	69'76'W	1988	July	1992	Octorber
3.51	126000	10.017	2	5.159	2	32.386	2	0.56	2	6.776	2	0.918	2	1045	105	12	shelf	Thunnus thynnus	Great Channel South Gulf of Maine New England	Chase B.C. (2002)	41'71'N	69'76'W	1988	July	1992	Octorber
3.51	126000	10.017	2	5.159	2	32.386	2	0.56	2	6.776	2	0.918	2	1045	105	12	shelf	Thunnus thynnus	Great Channel South Gulf of Maine New England	Chase B.C. (2002)	41'71'N	69'76'W	1988	July	1992	Octorber
3.51	126000	10.017	2	5.159	2	32.386	2	0.56	2	6.776	2	0.918	2	1045	105	12	shelf	Thunnus thynnus	Great Channel South Gulf of Maine New England	Chase B.C. (2002)	41'71'N	69'76'W	1988	July	1992	Octorber
3.51	126000	10.017	2	5.159	2	32.386	2	0.56	2	6.776	2	0.918	2	1045	105	12	shelf	Thunnus thynnus	Great Channel South Gulf of Maine New England	Chase B.C. (2002)	41'71'N	69'76'W	1988	July	1992	Octorber
4.63	126000	10.017	2	5.159	2	32.386	2	0.56	2	6.776	2	0.918	2	1045	105	12	shelf	Thunnus thynnus	Great Channel South Gulf of Maine New England	Chase B.C. (2002)	41'71'N	69'76'W	1988	July	1992	Octorber
4.63	126000	10.017	2	5.159	2	32.386	2	0.56	2	6.776	2	0.918	2	1045	105	12	shelf	Thunnus thynnus	Great Channel South Gulf of Maine New England	Chase B.C. (2002)	41'71'N	69'76'W	1988	July	1992	Octorber
4.63	126000	10.017	2	5.159	2	32.386	2	0.56	2	6.776	2	0.918	2	1045	105	12	shelf	Thunnus thynnus	Great Channel South Gulf of Maine New England	Chase B.C. (2002)	41'71'N	69'76'W	1988	July	1992	Octorber
4.63	126000	10.017	2	5.159	2	32.386	2	0.56	2	6.776	2	0.918	2	1045	105	12	shelf	Thunnus thynnus	Great Channel South Gulf of Maine New England	Chase B.C. (2002)	41'71'N	69'76'W	1988	July	1992	Octorber
4.63	126000	10.017	2	5.159	2	32.386	2	0.56	2	6.776	2	0.918	2	1045	105	12	shelf	Thunnus thynnus	Great Channel South Gulf of Maine New England	Chase B.C. (2002)	41'71'N	69'76'W	1988	July	1992	Octorber
4.63	126000	10.017	2	5.159	2	32.386	2	0.56	2	6.776	2	0.918	2	1045	105	12	shelf	Thunnus thynnus	Great Channel South Gulf of Maine New England	Chase B.C. (2002)	41'71'N	69'76'W	1988	July	1992	Octorber
4.63	126000	10.017	2	5.159	2	32.386	2	0.56	2	6.776	2	0.918	2	1045	105	12	shelf	Thunnus thynnus	Great Channel South Gulf of Maine New England	Chase B.C. (2002)	41'71'N	69'76'W	1988	July	1992	Octorber
4.63	126000	10.017	2	5.159	2	32.386	2	0.56	2	6.776	2	0.918	2	1045	105	12	shelf	Thunnus thynnus	Great Channel South Gulf of Maine New England	Chase B.C. (2002)	41'71'N	69'76'W	1988	July	1992	Octorber
4.63	126000	10.017	2	5.159	2	32.386	2	0.56	2	6.776	2	0.918	2	1045	105	12	shelf	Thunnus thynnus	Great Channel South Gulf of Maine New England	Chase B.C. (2002)	41'71'N	69'76'W	1988	July	1992	Octorber
4.63	126000	10.017	2	5.159	2	32.386	2	0.56	2	6.776	2	0.918	2	1045	105	12	shelf	Thunnus thynnus	Great Channel South Gulf of Maine New England	Chase B.C. (2002)	41'71'N	69'76'W	1988	July	1992	Octorber
4.63	126000	10.017	2	5.159	2	32.386	2	0.56	2	6.776	2	0.918	2	1045	105	12	shelf	Thunnus thynnus	Great Channel South Gulf of Maine New England	Chase B.C. (2002)	41'71'N	69'76'W	1988	July	1992	Octorber
4.63	126000	10.017	2	5.159	2	32.386	2	0.56	2	6.776	2	0.918	2	1045	105	12	shelf	Thunnus thynnus	Great Channel South Gulf of Maine New England	Chase B.C. (2002)	41'71'N	69'76'W	1988	July	1992	Octorber
4.63	126000	10.017	2	5.159	2	32.386	2	0.56	2	6.776	2	0.918	2	1045	105	12	shelf	Thunnus thynnus	Great Channel South Gulf of Maine New England	Chase B.C. (2002)	41'71'N	69'76'W	1988	July	1992	Octorber
5.97	126000	10.017	2	5.159	2	32.386	2	0.56	2	6.776	2	0.918	2	1045	105	12	shelf	Thunnus thynnus	Great Channel South Gulf of Maine New England	Chase B.C. (2002)	41'71'N	69'76'W	1988	July	1992	Octorber
5.97	126000	10.017	2	5.159	2	32.386	2	0.56	2	6.776	2	0.918	2	1045	105	12	shelf	Thunnus thynnus	Great Channel South Gulf of Maine New England	Chase B.C. (2002)	41'71'N	69'76'W	1988	July	1992	Octorber
5.97	126000	10.017	2	5.159	2	32.386	2	0.56	2	6.776	2	0.918	2	1045	105	12	shelf	Thunnus thynnus	Great Channel South Gulf of Maine New England	Chase B.C. (2002)	41'71'N	69'76'W	1988	July	1992	Octorber
5.97	126000	10.017	2	5.159	2	32.386	2	0.56	2	6.776	2	0.918	2	1045	105	12	shelf	Thunnus thynnus	Great Channel South Gulf of Maine New England	Chase B.C. (2002)	41'71'N	69'76'W	1988	July	1992	Octorber
5.97	126000	10.017	2	5.159	2	32.386	2	0.56	2	6.776	2	0.918	2	1045	105	12	shelf	Thunnus thynnus	Great Channel South Gulf of Maine New England	Chase B.C. (2002)	41'71'N	69'76'W	1988	July	1992	Octorber
5.97	126000	10.017	2	5.159	2	32.386	2	0.56	2	6.776	2	0.918	2	1045	105	12	shelf	Thunnus thynnus	Great Channel South Gulf of Maine New England	Chase B.C. (2002)	41'71'N	69'76'W	1988	July	1992	Octorber
5.97	126000	10.017	2	5.159	2	32.386	2	0.56	2	6.776	2	0.918	2	1045	105	12	shelf	Thunnus thynnus	Great Channel South Gulf of Maine New England	Chase B.C. (2002)	41'71'N	69'76'W	1988	July	1992	Octorber
5.97	126000	10.017	2	5.159	2	32.386	2	0.56	2	6.776	2	0.918	2	1045	105	12	shelf	Thunnus thynnus	Great Channel South Gulf of Maine New England	Chase B.C. (2002)	41'71'N	69'76'W	1988	July	1992	Octorber
5.97	126000	10.017	2	5.159	2	32.386	2	0.56	2	6.776	2	0.918	2	1045	105	12	shelf	Thunnus thynnus	Great Channel South Gulf of Maine New England	Chase B.C. (2002)	41'71'N	69'76'W	1988	July	1992	Octorber
5.97	126000	10.017	2	5.159	2	32.386	2	0.56	2	6.776	2	0.918	2	1045	105	12	shelf	Thunnus thynnus	Great Channel South Gulf of Maine New England	Chase B.C. (2002)	41'71'N	69'76'W	1988	July	1992	Octorber
5.97	126000	10.017	2	5.159	2	32.386	2	0.56	2	6.776	2	0.918	2	1045	105	12	shelf	Thunnus thynnus	Great Channel South Gulf of Maine New England	Chase B.C. (2002)	41'71'N	69'76'W	1988	July	1992	Octorber
5.97	126000	10.017	2	5.159	2	32.386	2	0.56	2	6.776	2	0.918	2	1045	105	12	shelf	Thunnus thynnus	Great Channel South Gulf of Maine New England	Chase B.C. (2002)	41'71'N	69'76'W	1988	July	1992	Octorber
5.97	126000	10.017	2	5.159	2	32.386	2	0.56	2	6.776	2	0.918	2	1045	105	12	shelf	Thunnus thynnus	Great Channel South Gulf of Maine New England	Chase B.C. (2002)	41'71'N	69'76'W	1988	July	1992	Octorber
5.97	126000	10.017	2	5.159	2	32.386	2	0.56	2	6.776	2	0.918	2	1045	105	12	shelf	Thunnus thynnus	Great Channel South Gulf of Maine New England	Chase B.C. (2002)	41'71'N	69'76'W	1988	July	1992	Octorber
5.97	126000	10.017	2	5.159	2	32.386	2	0.56	2	6.776	2	0.918	2	1045	105	12	shelf	Thunnus thynnus	Great Channel South Gulf of Maine New England	Chase B.C. (2002)	41'71'N	69'76'W	1988	July	1992	Octorber
5.97	126000	10.017	2	5.159	2	32.386	2	0.56	2	6.776	2	0.918	2	1045	105	12	shelf	Thunnus thynnus	Great Channel South Gulf of Maine New England	Chase B.C. (2002)	41'71'N	69'76'W	1988	July	1992	Octorber
5.97	126000	10.017	2	5.159	2	32.386	2	0.56	2	6.776	2	0.918	2	1045	105	12	shelf	Thunnus thynnus	Great Channel South Gulf of Maine New England	Chase B.C. (2002)	41'71'N	69'76'W	1988	July	1992	Octorber
5.97	126000	10.017	2	5.159	2	32.386	2	0.56	2	6.776	2	0.918	2	1045	105	12	shelf	Thunnus thynnus	Great Channel South Gulf of Maine New England	Chase B.C. (2002)	41'71'N	69'76'W	1988	July	1992	Octorber
5.97	126000	10.017	2	5.159	2	32.386	2	0.56	2	6.776	2	0.918	2	1045	105	12	shelf	Thunnus thynnus	Great Channel South Gulf of Maine New England	Chase B.C. (2002)	41'71'N	69'76'W	1988	July	1992	Octorber
5.97	126000	10.017	2	5.159	2	32.386	2	0.56	2	6.776	2	0.918	2	1045	105	12	shelf	Thunnus thynnus	Great Channel South Gulf of Maine New England	Chase B.C. (2002)	41'71'N	69'76'W	1988	July	1992	Octorber
5.97	126000	10.017	2	5.159	2	32.386	2	0.56	2	6.776	2	0.918	2	1045	105	12	shelf	Thunnus thynnus	Great Channel South Gulf of Maine New England	Chase B.C. (2002)	41'71'N	69'76'W	1988	July	1992	Octorber
5.97	126000	10.017	2	5.159	2	32.386	2	0.56	2	6.776	2	0.918	2	1045	105	12	shelf	Thunnus thynnus	Great Channel South Gulf of Maine New England	Chase B.C. (2002)	41'71'N	69'76'W	1988	July	1992	Octorber
5.97	126000	10.017	2	5.159	2	32.386	2	0.56	2	6.776	2	0.918	2	1045	105	12	shelf	Thunnus thynnus	Great Channel South Gulf of Maine New England	Chase B.C. (2002)	41'71'N	69'76'W	1988	July	1992	Octorber
7.56	126000	10.017	2	5.159	2	32.386	2	0.56	2	6.776	2	0.918	2	1045	105	12	shelf	Thunnus thynnus	Great Channel South Gulf of Maine New England	Chase B.C. (2002)	41'71'N	69'76'W	1988	July	1992	Octorber
7.56	126000	10.017	2	5.159	2	32.386	2	0.56	2	6.776	2	0.918	2	1045	105	12	shelf	Thunnus thynnus	Great Channel South Gulf of Maine New England	Chase B.C. (2002)	41'71'N	69'76'W	1988	July	1992	Octorber
7.56	126000	10.017	2	5.159	2	32.386	2	0.56	2	6.776	2	0.918	2	1045	105	12	shelf	Thunnus thynnus	Great Channel South Gulf of Maine New England	Chase B.C. (2002)	41'71'N	69'76'W	1988	July	1992	Octorber
7.56	126000	10.017	2	5.159	2	32.386	2	0.56	2	6.776	2	0.918	2	1045	105	12	shelf	Thunnus thynnus	Great Channel South Gulf of Maine New England	Chase B.C. (2002)	41'71'N	69'76'W	1988	July	1992	Octorber
7.56	126000	10.017	2	5.159	2	32.386	2	0.56	2	6.776	2	0.918	2	1045	105	12	shelf	Thunnus thynnus	Great Channel South Gulf of Maine New England	Chase B.C. (2002)	41'71'N	69'76'W	1988	July	1992	Octorber
7.56	126000	10.017	2	5.159	2	32.386	2	0.56	2	6.776	2	0.918	2	1045	105	12	shelf	Thunnus thynnus	Great Channel South Gulf of Maine New England	Chase B.C. (2002)	41'71'N	69'76'W	1988	July	1992	Octorber
7.56	126000	10.017	2	5.159	2	32.386	2	0.56	2	6.776	2	0.918	2	1045	105	12	shelf	Thunnus thynnus	Great Channel South Gulf of Maine New England	Chase B.C. (2002)	41'71'N	69'76'W	1988	July	1992	Octorber
7.56	126000	10.017	2	5.159	2	32.386	2	0.56	2	6.776	2	0.918	2	1045	105	12	shelf	Thunnus thynnus	Great Channel South Gulf of Maine New England	Chase B.C. (2002)	41'71'N	69'76'W	1988	July	1992	Octorber
7.56	126000	10.017	2	5.159	2	32.386	2	0.56	2	6.776	2	0.918	2	1045	105	12	shelf	Thunnus thynnus	Great Channel South Gulf of Maine New England	Chase B.C. (2002)	41'71'N	69'76'W	1988	July	1992	Octorber
7.56	126000	10.017	2	5.159	2	32.386	2	0.56	2	6.776	2	0.918	2	1045	105	12	shelf	Thunnus thynnus	Great Channel South Gulf of Maine New England	Chase B.C. (2002)	41'71'N	69'76'W	1988	July	1992	Octorber
7.56	126000	10.017	2	5.159	2	32.386	2	0.56	2	6.776	2	0.918	2	1045	105	12	shelf	Thunnus thynnus	Great Channel South Gulf of Maine New England	Chase B.C. (2002)	41'71'N	69'76'W	1988	July	1992	Octorber
7.56	126000	10.017	2	5.159	2	32.386	2	0.56	2	6.776	2	0.918	2	1045	105	12	shelf	Thunnus thynnus	Great Channel South Gulf of Maine New England	Chase B.C. (2002)	41'71'N	69'76'W	1988	July	1992	Octorber
14	126000	10.017	2	5.159	2	32.386	2	0.56	2	6.776	2	0.918	2	1045	105	12	shelf	Thunnus thynnus	Great Channel South Gulf of Maine New England	Chase B.C. (2002)	41'71'N	69'76'W	1988	July	1992	Octorber
14	126000	10.017	2	5.159	2	32.386	2	0.56	2	6.776	2	0.918	2	1045	105	12	shelf	Thunnus thynnus	Great Channel South Gulf of Maine New England	Chase B.C. (2002)	41'71'N	69'76'W	1988	July	1992	Octorber
96.2	126000	10.017	2	5.159	2	32.386	2	0.56	2	6.776	2	0.918	2	1045	105	12	shelf	Thunnus thynnus	Great Channel South Gulf of Maine New England	Chase B.C. (2002)	41'71'N	69'76'W	1988	July	1992	Octorber
4.63	126000	10.017	2	5.159	2	32.386	2	0.56	2	6.776	2	0.918	2	1045	105	12	shelf	Thunnus thynnus	Great Channel South Gulf of Maine New England	Chase B.C. (2002)	41'71'N	69'76'W	1988	July	1992	Octorber
3.51	126000	10.017	2	5.159	2	32.386	2	0.56	2	6.776	2	0.918	2	1045	105	12	shelf	Thunnus thynnus	Great Channel South Gulf of Maine New England	Chase B.C. (2002)	41'71'N	69'76'W	1988	July	1992	Octorber
3.51	126000	10.017	2	5.159	2	32.386	2	0.56	2	6.776	2	0.918	2	1045	105	12	shelf	Thunnus thynnus	Great Channel South Gulf of Maine New England	Chase B.C. (2002)	41'71'N	69'76'W	1988	July	1992	Octorber
3.51	126000	10.017	2	5.159	2	32.386	2	0.56	2	6.776	2	0.918	2	1045	105	12	shelf	Thunnus thynnus	Great Channel South Gulf of Maine New England	Chase B.C. (2002)	41'71'N	69'76'W	1988	July	1992	Octorber
3.51	126000	10.017	2	5.159	2	32.386	2	0.56	2	6.776	2	0.918	2	1045	105	12	shelf	Thunnus thynnus	Great Channel South Gulf of Maine New England	Chase B.C. (2002)	41'71'N	69'76'W	1988	July	1992	Octorber
4.63	126000	10.017	2	5.159	2	32.386	2	0.56	2	6.776	2	0.918	2	1045	105	12	shelf	Thunnus thynnus	Great Channel South Gulf of Maine New England	Chase B.C. (2002)	41'71'N	69'76'W	1988	July	1992	Octorber
4.63	126000	10.017	2	5.159	2	32.386	2	0.56	2	6.776	2	0.918	2	1045	105	12	shelf	Thunnus thynnus	Great Channel South Gulf of Maine New England	Chase B.C. (2002)	41'71'N	69'76'W	1988	July	1992	Octorber
4.63	126000	10.017	2	5.159	2	32.386	2	0.56	2	6.776	2	0.918	2	1045	105	12	shelf	Thunnus thynnus	Great Channel South Gulf of Maine New England	Chase B.C. (2002)	41'71'N	69'76'W	1988	July	1992	Octorber
4.63	126000	10.017	2	5.159	2	32.386	2	0.56	2	6.776	2	0.918	2	1045	105	12	shelf	Thunnus thynnus	Great Channel South Gulf of Maine New England	Chase B.C. (2002)	41'71'N	69'76'W	1988	July	1992	Octorber
4.63	126000	10.017	2	5.159	2	32.386	2	0.56	2	6.776	2	0.918	2	1045	105	12	shelf	Thunnus thynnus	Great Channel South Gulf of Maine New England	Chase B.C. (2002)	41'71'N	69'76'W	1988	July	1992	Octorber
4.63	126000	10.017	2	5.159	2	32.386	2	0.56	2	6.776	2	0.918	2	1045	105	12	shelf	Thunnus thynnus	Great Channel South Gulf of Maine New England	Chase B.C. (2002)	41'71'N	69'76'W	1988	July	1992	Octorber
4.63	126000	10.017	2	5.159	2	32.386	2	0.56	2	6.776	2	0.918	2	1045	105	12	shelf	Thunnus thynnus	Great Channel South Gulf of Maine New England	Chase B.C. (2002)	41'71'N	69'76'W	1988	July	1992	Octorber
4.63	126000	10.017	2	5.159	2	32.386	2	0.56	2	6.776	2	0.918	2	1045	105	12	shelf	Thunnus thynnus	Great Channel South Gulf of Maine New England	Chase B.C. (2002)	41'71'N	69'76'W	1988	July	1992	Octorber
4.63	126000	10.017	2	5.159	2	32.386	2	0.56	2	6.776	2	0.918	2	1045	105	12	shelf	Thunnus thynnus	Great Channel South Gulf of Maine New England	Chase B.C. (2002)	41'71'N	69'76'W	1988	July	1992	Octorber
4.63	126000	10.017	2	5.159	2	32.386	2	0.56	2	6.776	2	0.918	2	1045	105	12	shelf	Thunnus thynnus	Great Channel South Gulf of Maine New England	Chase B.C. (2002)	41'71'N	69'76'W	1988	July	1992	Octorber
4.63	126000	10.017	2	5.159	2	32.386	2	0.56	2	6.776	2	0.918	2	1045	105	12	shelf	Thunnus thynnus	Great Channel South Gulf of Maine New England	Chase B.C. (2002)	41'71'N	69'76'W	1988	July	1992	Octorber
4.63	126000	10.017	2	5.159	2	32.386	2	0.56	2	6.776	2	0.918	2	1045	105	12	shelf	Thunnus thynnus	Great Channel South Gulf of Maine New England	Chase B.C. (2002)	41'71'N	69'76'W	1988	July	1992	Octorber
4.63	126000	10.017	2	5.159	2	32.386	2	0.56	2	6.776	2	0.918	2	1045	105	12	shelf	Thunnus thynnus	Great Channel South Gulf of Maine New England	Chase B.C. (2002)	41'71'N	69'76'W	1988	July	1992	Octorber
4.63	126000	10.017	2	5.159	2	32.386	2	0.56	2	6.776	2	0.918	2	1045	105	12	shelf	Thunnus thynnus	Great Channel South Gulf of Maine New England	Chase B.C. (2002)	41'71'N	69'76'W	1988	July	1992	Octorber
4.63	126000	10.017	2	5.159	2	32.386	2	0.56	2	6.776	2	0.918	2	1045	105	12	shelf	Thunnus thynnus	Great Channel South Gulf of Maine New England	Chase B.C. (2002)	41'71'N	69'76'W	1988	July	1992	Octorber
4.63	126000	10.017	2	5.159	2	32.386	2	0.56	2	6.776	2	0.918	2	1045	105	12	shelf	Thunnus thynnus	Great Channel South Gulf of Maine New England	Chase B.C. (2002)	41'71'N	69'76'W	1988	July	1992	Octorber
4.63	126000	10.017	2	5.159	2	32.386	2	0.56	2	6.776	2	0.918	2	1045	105	12	shelf	Thunnus thynnus	Great Channel South Gulf of Maine New England	Chase B.C. (2002)	41'71'N	69'76'W	1988	July	1992	Octorber
4.63	126000	10.017	2	5.159	2	32.386	2	0.56	2	6.776	2	0.918	2	1045	105	12	shelf	Thunnus thynnus	Great Channel South Gulf of Maine New England	Chase B.C. (2002)	41'71'N	69'76'W	1988	July	1992	Octorber
4.63	126000	10.017	2	5.159	2	32.386	2	0.56	2	6.776	2	0.918	2	1045	105	12	shelf	Thunnus thynnus	Great Channel South Gulf of Maine New England	Chase B.C. (2002)	41'71'N	69'76'W	1988	July	1992	Octorber
4.63	126000	10.017	2	5.159	2	32.386	2	0.56	2	6.776	2	0.918	2	1045	105	12	shelf	Thunnus thynnus	Great Channel South Gulf of Maine New England	Chase B.C. (2002)	41'71'N	69'76'W	1988	July	1992	Octorber
4.63	126000	10.017	2	5.159	2	32.386	2	0.56	2	6.776	2	0.918	2	1045	105	12	shelf	Thunnus thynnus	Great Channel South Gulf of Maine New England	Chase B.C. (2002)	41'71'N	69'76'W	1988	July	1992	Octorber
4.63	126000	10.017	2	5.159	2	32.386	2	0.56	2	6.776	2	0.918	2	1045	105	12	shelf	Thunnus thynnus	Great Channel South Gulf of Maine New England	Chase B.C. (2002)	41'71'N	69'76'W	1988	July	1992	Octorber
5.97	126000	10.017	2	5.159	2	32.386	2	0.56	2	6.776	2	0.918	2	1045	105	12	shelf	Thunnus thynnus	Great Channel South Gulf of Maine New England	Chase B.C. (2002)	41'71'N	69'76'W	1988	July	1992	Octorber
5.97	126000	10.017	2	5.159	2	32.386	2	0.56	2	6.776	2	0.918	2	1045	105	12	shelf	Thunnus thynnus	Great Channel South Gulf of Maine New England	Chase B.C. (2002)	41'71'N	69'76'W	1988	July	1992	Octorber
5.97	126000	10.017	2	5.159	2	32.386	2	0.56	2	6.776	2	0.918	2	1045	105	12	shelf	Thunnus thynnus	Great Channel South Gulf of Maine New England	Chase B.C. (2002)	41'71'N	69'76'W	1988	July	1992	Octorber
5.97	126000	10.017	2	5.159	2	32.386	2	0.56	2	6.776	2	0.918	2	1045	105	12	shelf	Thunnus thynnus	Great Channel South Gulf of Maine New England	Chase B.C. (2002)	41'71'N	69'76'W	1988	July	1992	Octorber
5.97	126000	10.017	2	5.159	2	32.386	2	0.56	2	6.776	2	0.918	2	1045	105	12	shelf	Thunnus thynnus	Great Channel South Gulf of Maine New England	Chase B.C. (2002)	41'71'N	69'76'W	1988	July	1992	Octorber
5.97	126000	10.017	2	5.159	2	32.386	2	0.56	2	6.776	2	0.918	2	1045	105	12	shelf	Thunnus thynnus	Great Channel South Gulf of Maine New England	Chase B.C. (2002)	41'71'N	69'76'W	1988	July	1992	Octorber
5.97	126000	10.017	2	5.159	2	32.386	2	0.56	2	6.776	2	0.918	2	1045	105	12	shelf	Thunnus thynnus	Great Channel South Gulf of Maine New England	Chase B.C. (2002)	41'71'N	69'76'W	1988	July	1992	Octorber
5.97	126000	10.017	2	5.159	2	32.386	2	0.56	2	6.776	2	0.918	2	1045	105	12	shelf	Thunnus thynnus	Great Channel South Gulf of Maine New England	Chase B.C. (2002)	41'71'N	69'76'W	1988	July	1992	Octorber
5.97	126000	10.017	2	5.159	2	32.386	2	0.56	2	6.776	2	0.918	2	1045	105	12	shelf	Thunnus thynnus	Great Channel South Gulf of Maine New England	Chase B.C. (2002)	41'71'N	69'76'W	1988	July	1992	Octorber
5.97	126000	10.017	2	5.159	2	32.386	2	0.56	2	6.776	2	0.918	2	1045	105	12	shelf	Thunnus thynnus	Great Channel South Gulf of Maine New England	Chase B.C. (2002)	41'71'N	69'76'W	1988	July	1992	Octorber
5.97	126000	10.017	2	5.159	2	32.386	2	0.56	2	6.776	2	0.918	2	1045	105	12	shelf	Thunnus thynnus	Great Channel South Gulf of Maine New England	Chase B.C. (2002)	41'71'N	69'76'W	1988	July	1992	Octorber
13.9	126000	10.017	2	5.159	2	32.386	2	0.56	2	6.776	2	0.918	2	1045	105	12	shelf	Thunnus thynnus	Great Channel South Gulf of Maine New England	Chase B.C. (2002)	41'71'N	69'76'W	1988	July	1992	Octorber
7.56	126000	10.017	2	5.159	2	32.386	2	0.56	2	6.776	2	0.918	2	1045	105	12	shelf	Thunnus thynnus	Great Channel South Gulf of Maine New England	Chase B.C. (2002)	41'71'N	69'76'W	1988	July	1992	Octorber
17.6	126000	10.017	2	5.159	2	32.386	2	0.56	2	6.776	2	0.918	2	1045	105	12	shelf	Thunnus thynnus	Great Channel South Gulf of Maine New England	Chase B.C. (2002)	41'71'N	69'76'W	1988	July	1992	Octorber
3.51	132000	10.017	2	5.159	2	32.386	2	0.56	2	6.776	2	0.918	2	1045	105	12	shelf	Thunnus thynnus	Great Channel South Gulf of Maine New England	Chase B.C. (2002)	41'71'N	69'76'W	1988	July	1992	Octorber
4.63	132000	10.017	2	5.159	2	32.386	2	0.56	2	6.776	2	0.918	2	1045	105	12	shelf	Thunnus thynnus	Great Channel South Gulf of Maine New England	Chase B.C. (2002)	41'71'N	69'76'W	1988	July	1992	Octorber
5.97	132000	10.017	2	5.159	2	32.386	2	0.56	2	6.776	2	0.918	2	1045	105	12	shelf	Thunnus thynnus	Great Channel South Gulf of Maine New England	Chase B.C. (2002)	41'71'N	69'76'W	1988	July	1992	Octorber
5.97	132000	10.017	2	5.159	2	32.386	2	0.56	2	6.776	2	0.918	2	1045	105	12	shelf	Thunnus thynnus	Great Channel South Gulf of Maine New England	Chase B.C. (2002)	41'71'N	69'76'W	1988	July	1992	Octorber
5.97	132000	10.017	2	5.159	2	32.386	2	0.56	2	6.776	2	0.918	2	1045	105	12	shelf	Thunnus thynnus	Great Channel South Gulf of Maine New England	Chase B.C. (2002)	41'71'N	69'76'W	1988	July	1992	Octorber
5.97	132000	10.017	2	5.159	2	32.386	2	0.56	2	6.776	2	0.918	2	1045	105	12	shelf	Thunnus thynnus	Great Channel South Gulf of Maine New England	Chase B.C. (2002)	41'71'N	69'76'W	1988	July	1992	Octorber
5.97	132000	10.017	2	5.159	2	32.386	2	0.56	2	6.776	2	0.918	2	1045	105	12	shelf	Thunnus thynnus	Great Channel South Gulf of Maine New England	Chase B.C. (2002)	41'71'N	69'76'W	1988	July	1992	Octorber
7.56	132000	10.017	2	5.159	2	32.386	2	0.56	2	6.776	2	0.918	2	1045	105	12	shelf	Thunnus thynnus	Great Channel South Gulf of Maine New England	Chase B.C. (2002)	41'71'N	69'76'W	1988	July	1992	Octorber
7.56	132000	10.017	2	5.159	2	32.386	2	0.56	2	6.776	2	0.918	2	1045	105	12	shelf	Thunnus thynnus	Great Channel South Gulf of Maine New England	Chase B.C. (2002)	41'71'N	69'76'W	1988	July	1992	Octorber
7.56	132000	10.017	2	5.159	2	32.386	2	0.56	2	6.776	2	0.918	2	1045	105	12	shelf	Thunnus thynnus	Great Channel South Gulf of Maine New England	Chase B.C. (2002)	41'71'N	69'76'W	1988	July	1992	Octorber
3.51	132000	10.017	2	5.159	2	32.386	2	0.56	2	6.776	2	0.918	2	1045	105	12	shelf	Thunnus thynnus	Great Channel South Gulf of Maine New England	Chase B.C. (2002)	41'71'N	69'76'W	1988	July	1992	Octorber
4.63	132000	10.017	2	5.159	2	32.386	2	0.56	2	6.776	2	0.918	2	1045	105	12	shelf	Thunnus thynnus	Great Channel South Gulf of Maine New England	Chase B.C. (2002)	41'71'N	69'76'W	1988	July	1992	Octorber
4.63	132000	10.017	2	5.159	2	32.386	2	0.56	2	6.776	2	0.918	2	1045	105	12	shelf	Thunnus thynnus	Great Channel South Gulf of Maine New England	Chase B.C. (2002)	41'71'N	69'76'W	1988	July	1992	Octorber
4.63	132000	10.017	2	5.159	2	32.386	2	0.56	2	6.776	2	0.918	2	1045	105	12	shelf	Thunnus thynnus	Great Channel South Gulf of Maine New England	Chase B.C. (2002)	41'71'N	69'76'W	1988	July	1992	Octorber
4.63	132000	10.017	2	5.159	2	32.386	2	0.56	2	6.776	2	0.918	2	1045	105	12	shelf	Thunnus thynnus	Great Channel South Gulf of Maine New England	Chase B.C. (2002)	41'71'N	69'76'W	1988	July	1992	Octorber
4.63	132000	10.017	2	5.159	2	32.386	2	0.56	2	6.776	2	0.918	2	1045	105	12	shelf	Thunnus thynnus	Great Channel South Gulf of Maine New England	Chase B.C. (2002)	41'71'N	69'76'W	1988	July	1992	Octorber
4.63	132000	10.017	2	5.159	2	32.386	2	0.56	2	6.776	2	0.918	2	1045	105	12	shelf	Thunnus thynnus	Great Channel South Gulf of Maine New England	Chase B.C. (2002)	41'71'N	69'76'W	1988	July	1992	Octorber
5.97	132000	10.017	2	5.159	2	32.386	2	0.56	2	6.776	2	0.918	2	1045	105	12	shelf	Thunnus thynnus	Great Channel South Gulf of Maine New England	Chase B.C. (2002)	41'71'N	69'76'W	1988	July	1992	Octorber
5.97	132000	10.017	2	5.159	2	32.386	2	0.56	2	6.776	2	0.918	2	1045	105	12	shelf	Thunnus thynnus	Great Channel South Gulf of Maine New England	Chase B.C. (2002)	41'71'N	69'76'W	1988	July	1992	Octorber
5.97	132000	10.017	2	5.159	2	32.386	2	0.56	2	6.776	2	0.918	2	1045	105	12	shelf	Thunnus thynnus	Great Channel South Gulf of Maine New England	Chase B.C. (2002)	41'71'N	69'76'W	1988	July	1992	Octorber
5.97	132000	10.017	2	5.159	2	32.386	2	0.56	2	6.776	2	0.918	2	1045	105	12	shelf	Thunnus thynnus	Great Channel South Gulf of Maine New England	Chase B.C. (2002)	41'71'N	69'76'W	1988	July	1992	Octorber
5.97	132000	10.017	2	5.159	2	32.386	2	0.56	2	6.776	2	0.918	2	1045	105	12	shelf	Thunnus thynnus	Great Channel South Gulf of Maine New England	Chase B.C. (2002)	41'71'N	69'76'W	1988	July	1992	Octorber
5.97	132000	10.017	2	5.159	2	32.386	2	0.56	2	6.776	2	0.918	2	1045	105	12	shelf	Thunnus thynnus	Great Channel South Gulf of Maine New England	Chase B.C. (2002)	41'71'N	69'76'W	1988	July	1992	Octorber
5.97	132000	10.017	2	5.159	2	32.386	2	0.56	2	6.776	2	0.918	2	1045	105	12	shelf	Thunnus thynnus	Great Channel South Gulf of Maine New England	Chase B.C. (2002)	41'71'N	69'76'W	1988	July	1992	Octorber
5.97	132000	10.017	2	5.159	2	32.386	2	0.56	2	6.776	2	0.918	2	1045	105	12	shelf	Thunnus thynnus	Great Channel South Gulf of Maine New England	Chase B.C. (2002)	41'71'N	69'76'W	1988	July	1992	Octorber
5.97	132000	10.017	2	5.159	2	32.386	2	0.56	2	6.776	2	0.918	2	1045	105	12	shelf	Thunnus thynnus	Great Channel South Gulf of Maine New England	Chase B.C. (2002)	41'71'N	69'76'W	1988	July	1992	Octorber
5.97	132000	10.017	2	5.159	2	32.386	2	0.56	2	6.776	2	0.918	2	1045	105	12	shelf	Thunnus thynnus	Great Channel South Gulf of Maine New England	Chase B.C. (2002)	41'71'N	69'76'W	1988	July	1992	Octorber
5.97	132000	10.017	2	5.159	2	32.386	2	0.56	2	6.776	2	0.918	2	1045	105	12	shelf	Thunnus thynnus	Great Channel South Gulf of Maine New England	Chase B.C. (2002)	41'71'N	69'76'W	1988	July	1992	Octorber
5.97	132000	10.017	2	5.159	2	32.386	2	0.56	2	6.776	2	0.918	2	1045	105	12	shelf	Thunnus thynnus	Great Channel South Gulf of Maine New England	Chase B.C. (2002)	41'71'N	69'76'W	1988	July	1992	Octorber
5.97	132000	10.017	2	5.159	2	32.386	2	0.56	2	6.776	2	0.918	2	1045	105	12	shelf	Thunnus thynnus	Great Channel South Gulf of Maine New England	Chase B.C. (2002)	41'71'N	69'76'W	1988	July	1992	Octorber
7.56	132000	10.017	2	5.159	2	32.386	2	0.56	2	6.776	2	0.918	2	1045	105	12	shelf	Thunnus thynnus	Great Channel South Gulf of Maine New England	Chase B.C. (2002)	41'71'N	69'76'W	1988	July	1992	Octorber
7.56	132000	10.017	2	5.159	2	32.386	2	0.56	2	6.776	2	0.918	2	1045	105	12	shelf	Thunnus thynnus	Great Channel South Gulf of Maine New England	Chase B.C. (2002)	41'71'N	69'76'W	1988	July	1992	Octorber
7.56	132000	10.017	2	5.159	2	32.386	2	0.56	2	6.776	2	0.918	2	1045	105	12	shelf	Thunnus thynnus	Great Channel South Gulf of Maine New England	Chase B.C. (2002)	41'71'N	69'76'W	1988	July	1992	Octorber
7.56	132000	10.017	2	5.159	2	32.386	2	0.56	2	6.776	2	0.918	2	1045	105	12	shelf	Thunnus thynnus	Great Channel South Gulf of Maine New England	Chase B.C. (2002)	41'71'N	69'76'W	1988	July	1992	Octorber
7.56	132000	10.017	2	5.159	2	32.386	2	0.56	2	6.776	2	0.918	2	1045	105	12	shelf	Thunnus thynnus	Great Channel South Gulf of Maine New England	Chase B.C. (2002)	41'71'N	69'76'W	1988	July	1992	Octorber
7.56	132000	10.017	2	5.159	2	32.386	2	0.56	2	6.776	2	0.918	2	1045	105	12	shelf	Thunnus thynnus	Great Channel South Gulf of Maine New England	Chase B.C. (2002)	41'71'N	69'76'W	1988	July	1992	Octorber
7.56	132000	10.017	2	5.159	2	32.386	2	0.56	2	6.776	2	0.918	2	1045	105	12	shelf	Thunnus thynnus	Great Channel South Gulf of Maine New England	Chase B.C. (2002)	41'71'N	69'76'W	1988	July	1992	Octorber
7.56	132000	10.017	2	5.159	2	32.386	2	0.56	2	6.776	2	0.918	2	1045	105	12	shelf	Thunnus thynnus	Great Channel South Gulf of Maine New England	Chase B.C. (2002)	41'71'N	69'76'W	1988	July	1992	Octorber
7.56	132000	10.017	2	5.159	2	32.386	2	0.56	2	6.776	2	0.918	2	1045	105	12	shelf	Thunnus thynnus	Great Channel South Gulf of Maine New England	Chase B.C. (2002)	41'71'N	69'76'W	1988	July	1992	Octorber
7.56	132000	10.017	2	5.159	2	32.386	2	0.56	2	6.776	2	0.918	2	1045	105	12	shelf	Thunnus thynnus	Great Channel South Gulf of Maine New England	Chase B.C. (2002)	41'71'N	69'76'W	1988	July	1992	Octorber
7.56	132000	10.017	2	5.159	2	32.386	2	0.56	2	6.776	2	0.918	2	1045	105	12	shelf	Thunnus thynnus	Great Channel South Gulf of Maine New England	Chase B.C. (2002)	41'71'N	69'76'W	1988	July	1992	Octorber
7.56	132000	10.017	2	5.159	2	32.386	2	0.56	2	6.776	2	0.918	2	1045	105	12	shelf	Thunnus thynnus	Great Channel South Gulf of Maine New England	Chase B.C. (2002)	41'71'N	69'76'W	1988	July	1992	Octorber
7.56	132000	10.017	2	5.159	2	32.386	2	0.56	2	6.776	2	0.918	2	1045	105	12	shelf	Thunnus thynnus	Great Channel South Gulf of Maine New England	Chase B.C. (2002)	41'71'N	69'76'W	1988	July	1992	Octorber
7.56	132000	10.017	2	5.159	2	32.386	2	0.56	2	6.776	2	0.918	2	1045	105	12	shelf	Thunnus thynnus	Great Channel South Gulf of Maine New England	Chase B.C. (2002)	41'71'N	69'76'W	1988	July	1992	Octorber
7.56	132000	10.017	2	5.159	2	32.386	2	0.56	2	6.776	2	0.918	2	1045	105	12	shelf	Thunnus thynnus	Great Channel South Gulf of Maine New England	Chase B.C. (2002)	41'71'N	69'76'W	1988	July	1992	Octorber
7.56	132000	10.017	2	5.159	2	32.386	2	0.56	2	6.776	2	0.918	2	1045	105	12	shelf	Thunnus thynnus	Great Channel South Gulf of Maine New England	Chase B.C. (2002)	41'71'N	69'76'W	1988	July	1992	Octorber
9.41	132000	10.017	2	5.159	2	32.386	2	0.56	2	6.776	2	0.918	2	1045	105	12	shelf	Thunnus thynnus	Great Channel South Gulf of Maine New England	Chase B.C. (2002)	41'71'N	69'76'W	1988	July	1992	Octorber
9.41	132000	10.017	2	5.159	2	32.386	2	0.56	2	6.776	2	0.918	2	1045	105	12	shelf	Thunnus thynnus	Great Channel South Gulf of Maine New England	Chase B.C. (2002)	41'71'N	69'76'W	1988	July	1992	Octorber
9.41	132000	10.017	2	5.159	2	32.386	2	0.56	2	6.776	2	0.918	2	1045	105	12	shelf	Thunnus thynnus	Great Channel South Gulf of Maine New England	Chase B.C. (2002)	41'71'N	69'76'W	1988	July	1992	Octorber
9.41	132000	10.017	2	5.159	2	32.386	2	0.56	2	6.776	2	0.918	2	1045	105	12	shelf	Thunnus thynnus	Great Channel South Gulf of Maine New England	Chase B.C. (2002)	41'71'N	69'76'W	1988	July	1992	Octorber
9.41	132000	10.017	2	5.159	2	32.386	2	0.56	2	6.776	2	0.918	2	1045	105	12	shelf	Thunnus thynnus	Great Channel South Gulf of Maine New England	Chase B.C. (2002)	41'71'N	69'76'W	1988	July	1992	Octorber
9.41	132000	10.017	2	5.159	2	32.386	2	0.56	2	6.776	2	0.918	2	1045	105	12	shelf	Thunnus thynnus	Great Channel South Gulf of Maine New England	Chase B.C. (2002)	41'71'N	69'76'W	1988	July	1992	Octorber
0.321	132000	10.017	2	5.159	2	32.386	2	0.56	2	6.776	2	0.918	2	1045	105	12	shelf	Thunnus thynnus	Great Channel South Gulf of Maine New England	Chase B.C. (2002)	41'71'N	69'76'W	1988	July	1992	Octorber
3.51	212000	10.017	2	5.159	2	32.386	2	0.56	2	6.776	2	0.918	2	1045	105	12	shelf	Thunnus thynnus	Great Channel South Gulf of Maine New England	Chase B.C. (2002)	41'71'N	69'76'W	1988	July	1992	Octorber
4.63	212000	10.017	2	5.159	2	32.386	2	0.56	2	6.776	2	0.918	2	1045	105	12	shelf	Thunnus thynnus	Great Channel South Gulf of Maine New England	Chase B.C. (2002)	41'71'N	69'76'W	1988	July	1992	Octorber
4.63	212000	10.017	2	5.159	2	32.386	2	0.56	2	6.776	2	0.918	2	1045	105	12	shelf	Thunnus thynnus	Great Channel South Gulf of Maine New England	Chase B.C. (2002)	41'71'N	69'76'W	1988	July	1992	Octorber
4.63	212000	10.017	2	5.159	2	32.386	2	0.56	2	6.776	2	0.918	2	1045	105	12	shelf	Thunnus thynnus	Great Channel South Gulf of Maine New England	Chase B.C. (2002)	41'71'N	69'76'W	1988	July	1992	Octorber
4.63	212000	10.017	2	5.159	2	32.386	2	0.56	2	6.776	2	0.918	2	1045	105	12	shelf	Thunnus thynnus	Great Channel South Gulf of Maine New England	Chase B.C. (2002)	41'71'N	69'76'W	1988	July	1992	Octorber
4.63	212000	10.017	2	5.159	2	32.386	2	0.56	2	6.776	2	0.918	2	1045	105	12	shelf	Thunnus thynnus	Great Channel South Gulf of Maine New England	Chase B.C. (2002)	41'71'N	69'76'W	1988	July	1992	Octorber
4.63	212000	10.017	2	5.159	2	32.386	2	0.56	2	6.776	2	0.918	2	1045	105	12	shelf	Thunnus thynnus	Great Channel South Gulf of Maine New England	Chase B.C. (2002)	41'71'N	69'76'W	1988	July	1992	Octorber
4.63	212000	10.017	2	5.159	2	32.386	2	0.56	2	6.776	2	0.918	2	1045	105	12	shelf	Thunnus thynnus	Great Channel South Gulf of Maine New England	Chase B.C. (2002)	41'71'N	69'76'W	1988	July	1992	Octorber
4.63	212000	10.017	2	5.159	2	32.386	2	0.56	2	6.776	2	0.918	2	1045	105	12	shelf	Thunnus thynnus	Great Channel South Gulf of Maine New England	Chase B.C. (2002)	41'71'N	69'76'W	1988	July	1992	Octorber
4.63	212000	10.017	2	5.159	2	32.386	2	0.56	2	6.776	2	0.918	2	1045	105	12	shelf	Thunnus thynnus	Great Channel South Gulf of Maine New England	Chase B.C. (2002)	41'71'N	69'76'W	1988	July	1992	Octorber
5.97	212000	10.017	2	5.159	2	32.386	2	0.56	2	6.776	2	0.918	2	1045	105	12	shelf	Thunnus thynnus	Great Channel South Gulf of Maine New England	Chase B.C. (2002)	41'71'N	69'76'W	1988	July	1992	Octorber
5.97	212000	10.017	2	5.159	2	32.386	2	0.56	2	6.776	2	0.918	2	1045	105	12	shelf	Thunnus thynnus	Great Channel South Gulf of Maine New England	Chase B.C. (2002)	41'71'N	69'76'W	1988	July	1992	Octorber
5.97	212000	10.017	2	5.159	2	32.386	2	0.56	2	6.776	2	0.918	2	1045	105	12	shelf	Thunnus thynnus	Great Channel South Gulf of Maine New England	Chase B.C. (2002)	41'71'N	69'76'W	1988	July	1992	Octorber
5.97	212000	10.017	2	5.159	2	32.386	2	0.56	2	6.776	2	0.918	2	1045	105	12	shelf	Thunnus thynnus	Great Channel South Gulf of Maine New England	Chase B.C. (2002)	41'71'N	69'76'W	1988	July	1992	Octorber
5.97	212000	10.017	2	5.159	2	32.386	2	0.56	2	6.776	2	0.918	2	1045	105	12	shelf	Thunnus thynnus	Great Channel South Gulf of Maine New England	Chase B.C. (2002)	41'71'N	69'76'W	1988	July	1992	Octorber
5.97	212000	10.017	2	5.159	2	32.386	2	0.56	2	6.776	2	0.918	2	1045	105	12	shelf	Thunnus thynnus	Great Channel South Gulf of Maine New England	Chase B.C. (2002)	41'71'N	69'76'W	1988	July	1992	Octorber
5.97	212000	10.017	2	5.159	2	32.386	2	0.56	2	6.776	2	0.918	2	1045	105	12	shelf	Thunnus thynnus	Great Channel South Gulf of Maine New England	Chase B.C. (2002)	41'71'N	69'76'W	1988	July	1992	Octorber
5.97	212000	10.017	2	5.159	2	32.386	2	0.56	2	6.776	2	0.918	2	1045	105	12	shelf	Thunnus thynnus	Great Channel South Gulf of Maine New England	Chase B.C. (2002)	41'71'N	69'76'W	1988	July	1992	Octorber
5.97	212000	10.017	2	5.159	2	32.386	2	0.56	2	6.776	2	0.918	2	1045	105	12	shelf	Thunnus thynnus	Great Channel South Gulf of Maine New England	Chase B.C. (2002)	41'71'N	69'76'W	1988	July	1992	Octorber
7.56	212000	10.017	2	5.159	2	32.386	2	0.56	2	6.776	2	0.918	2	1045	105	12	shelf	Thunnus thynnus	Great Channel South Gulf of Maine New England	Chase B.C. (2002)	41'71'N	69'76'W	1988	July	1992	Octorber
111	220000	10.017	2	5.159	2	32.386	2	0.56	2	6.776	2	0.918	2	1045	105	12	shelf	Thunnus thynnus	Great Channel South Gulf of Maine New England	Chase B.C. (2002)	41'71'N	69'76'W	1988	July	1992	Octorber
5.97	263000	10.017	2	5.159	2	32.386	2	0.56	2	6.776	2	0.918	2	1045	105	12	shelf	Thunnus thynnus	Great Channel South Gulf of Maine New England	Chase B.C. (2002)	41'71'N	69'76'W	1988	July	1992	Octorber
5.97	263000	10.017	2	5.159	2	32.386	2	0.56	2	6.776	2	0.918	2	1045	105	12	shelf	Thunnus thynnus	Great Channel South Gulf of Maine New England	Chase B.C. (2002)	41'71'N	69'76'W	1988	July	1992	Octorber
5.97	263000	10.017	2	5.159	2	32.386	2	0.56	2	6.776	2	0.918	2	1045	105	12	shelf	Thunnus thynnus	Great Channel South Gulf of Maine New England	Chase B.C. (2002)	41'71'N	69'76'W	1988	July	1992	Octorber
5.97	263000	10.017	2	5.159	2	32.386	2	0.56	2	6.776	2	0.918	2	1045	105	12	shelf	Thunnus thynnus	Great Channel South Gulf of Maine New England	Chase B.C. (2002)	41'71'N	69'76'W	1988	July	1992	Octorber
7.56	263000	10.017	2	5.159	2	32.386	2	0.56	2	6.776	2	0.918	2	1045	105	12	shelf	Thunnus thynnus	Great Channel South Gulf of Maine New England	Chase B.C. (2002)	41'71'N	69'76'W	1988	July	1992	Octorber
7.56	263000	10.017	2	5.159	2	32.386	2	0.56	2	6.776	2	0.918	2	1045	105	12	shelf	Thunnus thynnus	Great Channel South Gulf of Maine New England	Chase B.C. (2002)	41'71'N	69'76'W	1988	July	1992	Octorber
7.56	263000	10.017	2	5.159	2	32.386	2	0.56	2	6.776	2	0.918	2	1045	105	12	shelf	Thunnus thynnus	Great Channel South Gulf of Maine New England	Chase B.C. (2002)	41'71'N	69'76'W	1988	July	1992	Octorber
7.56	263000	10.017	2	5.159	2	32.386	2	0.56	2	6.776	2	0.918	2	1045	105	12	shelf	Thunnus thynnus	Great Channel South Gulf of Maine New England	Chase B.C. (2002)	41'71'N	69'76'W	1988	July	1992	Octorber
7.56	263000	10.017	2	5.159	2	32.386	2	0.56	2	6.776	2	0.918	2	1045	105	12	shelf	Thunnus thynnus	Great Channel South Gulf of Maine New England	Chase B.C. (2002)	41'71'N	69'76'W	1988	July	1992	Octorber
7.56	263000	10.017	2	5.159	2	32.386	2	0.56	2	6.776	2	0.918	2	1045	105	12	shelf	Thunnus thynnus	Great Channel South Gulf of Maine New England	Chase B.C. (2002)	41'71'N	69'76'W	1988	July	1992	Octorber
7.56	263000	10.017	2	5.159	2	32.386	2	0.56	2	6.776	2	0.918	2	1045	105	12	shelf	Thunnus thynnus	Great Channel South Gulf of Maine New England	Chase B.C. (2002)	41'71'N	69'76'W	1988	July	1992	Octorber
7.56	263000	10.017	2	5.159	2	32.386	2	0.56	2	6.776	2	0.918	2	1045	105	12	shelf	Thunnus thynnus	Great Channel South Gulf of Maine New England	Chase B.C. (2002)	41'71'N	69'76'W	1988	July	1992	Octorber
7.56	263000	10.017	2	5.159	2	32.386	2	0.56	2	6.776	2	0.918	2	1045	105	12	shelf	Thunnus thynnus	Great Channel South Gulf of Maine New England	Chase B.C. (2002)	41'71'N	69'76'W	1988	July	1992	Octorber
7.56	263000	10.017	2	5.159	2	32.386	2	0.56	2	6.776	2	0.918	2	1045	105	12	shelf	Thunnus thynnus	Great Channel South Gulf of Maine New England	Chase B.C. (2002)	41'71'N	69'76'W	1988	July	1992	Octorber
7.56	263000	10.017	2	5.159	2	32.386	2	0.56	2	6.776	2	0.918	2	1045	105	12	shelf	Thunnus thynnus	Great Channel South Gulf of Maine New England	Chase B.C. (2002)	41'71'N	69'76'W	1988	July	1992	Octorber
7.56	263000	10.017	2	5.159	2	32.386	2	0.56	2	6.776	2	0.918	2	1045	105	12	shelf	Thunnus thynnus	Great Channel South Gulf of Maine New England	Chase B.C. (2002)	41'71'N	69'76'W	1988	July	1992	Octorber
7.56	263000	10.017	2	5.159	2	32.386	2	0.56	2	6.776	2	0.918	2	1045	105	12	shelf	Thunnus thynnus	Great Channel South Gulf of Maine New England	Chase B.C. (2002)	41'71'N	69'76'W	1988	July	1992	Octorber
7.56	263000	10.017	2	5.159	2	32.386	2	0.56	2	6.776	2	0.918	2	1045	105	12	shelf	Thunnus thynnus	Great Channel South Gulf of Maine New England	Chase B.C. (2002)	41'71'N	69'76'W	1988	July	1992	Octorber
9.41	263000	10.017	2	5.159	2	32.386	2	0.56	2	6.776	2	0.918	2	1045	105	12	shelf	Thunnus thynnus	Great Channel South Gulf of Maine New England	Chase B.C. (2002)	41'71'N	69'76'W	1988	July	1992	Octorber
9.41	263000	10.017	2	5.159	2	32.386	2	0.56	2	6.776	2	0.918	2	1045	105	12	shelf	Thunnus thynnus	Great Channel South Gulf of Maine New England	Chase B.C. (2002)	41'71'N	69'76'W	1988	July	1992	Octorber
9.41	263000	10.017	2	5.159	2	32.386	2	0.56	2	6.776	2	0.918	2	1045	105	12	shelf	Thunnus thynnus	Great Channel South Gulf of Maine New England	Chase B.C. (2002)	41'71'N	69'76'W	1988	July	1992	Octorber
9.41	263000	10.017	2	5.159	2	32.386	2	0.56	2	6.776	2	0.918	2	1045	105	12	shelf	Thunnus thynnus	Great Channel South Gulf of Maine New England	Chase B.C. (2002)	41'71'N	69'76'W	1988	July	1992	Octorber
9.41	263000	10.017	2	5.159	2	32.386	2	0.56	2	6.776	2	0.918	2	1045	105	12	shelf	Thunnus thynnus	Great Channel South Gulf of Maine New England	Chase B.C. (2002)	41'71'N	69'76'W	1988	July	1992	Octorber
9.41	263000	10.017	2	5.159	2	32.386	2	0.56	2	6.776	2	0.918	2	1045	105	12	shelf	Thunnus thynnus	Great Channel South Gulf of Maine New England	Chase B.C. (2002)	41'71'N	69'76'W	1988	July	1992	Octorber
9.41	263000	10.017	2	5.159	2	32.386	2	0.56	2	6.776	2	0.918	2	1045	105	12	shelf	Thunnus thynnus	Great Channel South Gulf of Maine New England	Chase B.C. (2002)	41'71'N	69'76'W	1988	July	1992	Octorber
111	263000	10.017	2	5.159	2	32.386	2	0.56	2	6.776	2	0.918	2	1045	105	12	shelf	Thunnus thynnus	Great Channel South Gulf of Maine New England	Chase B.C. (2002)	41'71'N	69'76'W	1988	July	1992	Octorber
0.427	321000	10.017	2	5.159	2	32.386	2	0.56	2	6.776	2	0.918	2	1045	105	12	shelf	Thunnus thynnus	Great Channel South Gulf of Maine New England	Chase B.C. (2002)	41'71'N	69'76'W	1988	July	1992	Octorber
4.63	346000	10.017	2	5.159	2	32.386	2	0.56	2	6.776	2	0.918	2	1045	105	12	shelf	Thunnus thynnus	Great Channel South Gulf of Maine New England	Chase B.C. (2002)	41'71'N	69'76'W	1988	July	1992	Octorber
4.63	346000	10.017	2	5.159	2	32.386	2	0.56	2	6.776	2	0.918	2	1045	105	12	shelf	Thunnus thynnus	Great Channel South Gulf of Maine New England	Chase B.C. (2002)	41'71'N	69'76'W	1988	July	1992	Octorber
4.63	346000	10.017	2	5.159	2	32.386	2	0.56	2	6.776	2	0.918	2	1045	105	12	shelf	Thunnus thynnus	Great Channel South Gulf of Maine New England	Chase B.C. (2002)	41'71'N	69'76'W	1988	July	1992	Octorber
5.97	346000	10.017	2	5.159	2	32.386	2	0.56	2	6.776	2	0.918	2	1045	105	12	shelf	Thunnus thynnus	Great Channel South Gulf of Maine New England	Chase B.C. (2002)	41'71'N	69'76'W	1988	July	1992	Octorber
5.97	346000	10.017	2	5.159	2	32.386	2	0.56	2	6.776	2	0.918	2	1045	105	12	shelf	Thunnus thynnus	Great Channel South Gulf of Maine New England	Chase B.C. (2002)	41'71'N	69'76'W	1988	July	1992	Octorber
5.97	346000	10.017	2	5.159	2	32.386	2	0.56	2	6.776	2	0.918	2	1045	105	12	shelf	Thunnus thynnus	Great Channel South Gulf of Maine New England	Chase B.C. (2002)	41'71'N	69'76'W	1988	July	1992	Octorber
5.97	346000	10.017	2	5.159	2	32.386	2	0.56	2	6.776	2	0.918	2	1045	105	12	shelf	Thunnus thynnus	Great Channel South Gulf of Maine New England	Chase B.C. (2002)	41'71'N	69'76'W	1988	July	1992	Octorber
5.97	346000	10.017	2	5.159	2	32.386	2	0.56	2	6.776	2	0.918	2	1045	105	12	shelf	Thunnus thynnus	Great Channel South Gulf of Maine New England	Chase B.C. (2002)	41'71'N	69'76'W	1988	July	1992	Octorber
1940	346000	10.017	2	5.159	2	32.386	2	0.56	2	6.776	2	0.918	2	1045	105	12	shelf	Thunnus thynnus	Great Channel South Gulf of Maine New England	Chase B.C. (2002)	41'71'N	69'76'W	1988	July	1992	Octorber
0.771	407000	10.017	2	5.159	2	32.386	2	0.56	2	6.776	2	0.918	2	1045	105	12	shelf	Thunnus thynnus	Great Channel South Gulf of Maine New England	Chase B.C. (2002)	41'71'N	69'76'W	1988	July	1992	Octorber
0.854	407000	10.017	2	5.159	2	32.386	2	0.56	2	6.776	2	0.918	2	1045	105	12	shelf	Thunnus thynnus	Great Channel South Gulf of Maine New England	Chase B.C. (2002)	41'71'N	69'76'W	1988	July	1992	Octorber
1230	380000	10.017	2	5.159	2	32.386	2	0.56	2	6.776	2	0.918	2	1045	105	12	shelf	Thunnus thynnus	Great Channel South Gulf of Maine New England	Chase B.C. (2002)	41'71'N	69'76'W	1988	July	1992	Octorber
1230	380000	10.017	2	5.159	2	32.386	2	0.56	2	6.776	2	0.918	2	1045	105	12	shelf	Thunnus thynnus	Great Channel South Gulf of Maine New England	Chase B.C. (2002)	41'71'N	69'76'W	1988	July	1992	Octorber
1390	380000	10.017	2	5.159	2	32.386	2	0.56	2	6.776	2	0.918	2	1045	105	12	shelf	Thunnus thynnus	Great Channel South Gulf of Maine New England	Chase B.C. (2002)	41'71'N	69'76'W	1988	July	1992	Octorber
145	126000	10.017	2	5.159	2	32.386	2	0.56	2	6.776	2	0.918	2	1045	105	12	shelf	Thunnus thynnus	Great Channel South Gulf of Maine New England	Chase B.C. (2002)	41'71'N	69'76'W	1988	July	1992	Octorber
3.51	132000	10.017	2	5.159	2	32.386	2	0.56	2	6.776	2	0.918	2	1045	105	12	shelf	Thunnus thynnus	Great Channel South Gulf of Maine New England	Chase B.C. (2002)	41'71'N	69'76'W	1988	July	1992	Octorber
111	36800	10.017	2	5.159	2	32.386	2	0.56	2	6.776	2	0.918	2	1045	105	12	shelf	Thunnus thynnus	Great Channel South Gulf of Maine New England	Chase B.C. (2002)	41'71'N	69'76'W	1988	July	1992	Octorber
127	36800	10.017	2	5.159	2	32.386	2	0.56	2	6.776	2	0.918	2	1045	105	12	shelf	Thunnus thynnus	Great Channel South Gulf of Maine New England	Chase B.C. (2002)	41'71'N	69'76'W	1988	July	1992	Octorber
185	36800	10.017	2	5.159	2	32.386	2	0.56	2	6.776	2	0.918	2	1045	105	12	shelf	Thunnus thynnus	Great Channel South Gulf of Maine New England	Chase B.C. (2002)	41'71'N	69'76'W	1988	July	1992	Octorber
259	36800	10.017	2	5.159	2	32.386	2	0.56	2	6.776	2	0.918	2	1045	105	12	shelf	Thunnus thynnus	Great Channel South Gulf of Maine New England	Chase B.C. (2002)	41'71'N	69'76'W	1988	July	1992	Octorber
3.51	37600	10.017	2	5.159	2	32.386	2	0.56	2	6.776	2	0.918	2	1045	105	12	shelf	Thunnus thynnus	Great Channel South Gulf of Maine New England	Chase B.C. (2002)	41'71'N	69'76'W	1988	July	1992	Octorber
111	263000	10.017	2	5.159	2	32.386	2	0.56	2	6.776	2	0.918	2	1045	105	12	shelf	Thunnus thynnus	Great Channel South Gulf of Maine New England	Chase B.C. (2002)	41'71'N	69'76'W	1988	July	1992	Octorber
111	263000	10.017	2	5.159	2	32.386	2	0.56	2	6.776	2	0.918	2	1045	105	12	shelf	Thunnus thynnus	Great Channel South Gulf of Maine New England	Chase B.C. (2002)	41'71'N	69'76'W	1988	July	1992	Octorber
111	263000	10.017	2	5.159	2	32.386	2	0.56	2	6.776	2	0.918	2	1045	105	12	shelf	Thunnus thynnus	Great Channel South Gulf of Maine New England	Chase B.C. (2002)	41'71'N	69'76'W	1988	July	1992	Octorber
111	263000	10.017	2	5.159	2	32.386	2	0.56	2	6.776	2	0.918	2	1045	105	12	shelf	Thunnus thynnus	Great Channel South Gulf of Maine New England	Chase B.C. (2002)	41'71'N	69'76'W	1988	July	1992	Octorber
127	263000	10.017	2	5.159	2	32.386	2	0.56	2	6.776	2	0.918	2	1045	105	12	shelf	Thunnus thynnus	Great Channel South Gulf of Maine New England	Chase B.C. (2002)	41'71'N	69'76'W	1988	July	1992	Octorber
127	263000	10.017	2	5.159	2	32.386	2	0.56	2	6.776	2	0.918	2	1045	105	12	shelf	Thunnus thynnus	Great Channel South Gulf of Maine New England	Chase B.C. (2002)	41'71'N	69'76'W	1988	July	1992	Octorber
127	263000	10.017	2	5.159	2	32.386	2	0.56	2	6.776	2	0.918	2	1045	105	12	shelf	Thunnus thynnus	Great Channel South Gulf of Maine New England	Chase B.C. (2002)	41'71'N	69'76'W	1988	July	1992	Octorber
127	263000	10.017	2	5.159	2	32.386	2	0.56	2	6.776	2	0.918	2	1045	105	12	shelf	Thunnus thynnus	Great Channel South Gulf of Maine New England	Chase B.C. (2002)	41'71'N	69'76'W	1988	July	1992	Octorber
127	263000	10.017	2	5.159	2	32.386	2	0.56	2	6.776	2	0.918	2	1045	105	12	shelf	Thunnus thynnus	Great Channel South Gulf of Maine New England	Chase B.C. (2002)	41'71'N	69'76'W	1988	July	1992	Octorber
145	263000	10.017	2	5.159	2	32.386	2	0.56	2	6.776	2	0.918	2	1045	105	12	shelf	Thunnus thynnus	Great Channel South Gulf of Maine New England	Chase B.C. (2002)	41'71'N	69'76'W	1988	July	1992	Octorber
145	263000	10.017	2	5.159	2	32.386	2	0.56	2	6.776	2	0.918	2	1045	105	12	shelf	Thunnus thynnus	Great Channel South Gulf of Maine New England	Chase B.C. (2002)	41'71'N	69'76'W	1988	July	1992	Octorber
145	263000	10.017	2	5.159	2	32.386	2	0.56	2	6.776	2	0.918	2	1045	105	12	shelf	Thunnus thynnus	Great Channel South Gulf of Maine New England	Chase B.C. (2002)	41'71'N	69'76'W	1988	July	1992	Octorber
145	263000	10.017	2	5.159	2	32.386	2	0.56	2	6.776	2	0.918	2	1045	105	12	shelf	Thunnus thynnus	Great Channel South Gulf of Maine New England	Chase B.C. (2002)	41'71'N	69'76'W	1988	July	1992	Octorber
164	263000	10.017	2	5.159	2	32.386	2	0.56	2	6.776	2	0.918	2	1045	105	12	shelf	Thunnus thynnus	Great Channel South Gulf of Maine New England	Chase B.C. (2002)	41'71'N	69'76'W	1988	July	1992	Octorber
164	263000	10.017	2	5.159	2	32.386	2	0.56	2	6.776	2	0.918	2	1045	105	12	shelf	Thunnus thynnus	Great Channel South Gulf of Maine New England	Chase B.C. (2002)	41'71'N	69'76'W	1988	July	1992	Octorber
164	263000	10.017	2	5.159	2	32.386	2	0.56	2	6.776	2	0.918	2	1045	105	12	shelf	Thunnus thynnus	Great Channel South Gulf of Maine New England	Chase B.C. (2002)	41'71'N	69'76'W	1988	July	1992	Octorber
185	263000	10.017	2	5.159	2	32.386	2	0.56	2	6.776	2	0.918	2	1045	105	12	shelf	Thunnus thynnus	Great Channel South Gulf of Maine New England	Chase B.C. (2002)	41'71'N	69'76'W	1988	July	1992	Octorber
185	263000	10.017	2	5.159	2	32.386	2	0.56	2	6.776	2	0.918	2	1045	105	12	shelf	Thunnus thynnus	Great Channel South Gulf of Maine New England	Chase B.C. (2002)	41'71'N	69'76'W	1988	July	1992	Octorber
185	263000	10.017	2	5.159	2	32.386	2	0.56	2	6.776	2	0.918	2	1045	105	12	shelf	Thunnus thynnus	Great Channel South Gulf of Maine New England	Chase B.C. (2002)	41'71'N	69'76'W	1988	July	1992	Octorber
185	263000	10.017	2	5.159	2	32.386	2	0.56	2	6.776	2	0.918	2	1045	105	12	shelf	Thunnus thynnus	Great Channel South Gulf of Maine New England	Chase B.C. (2002)	41'71'N	69'76'W	1988	July	1992	Octorber
208	263000	10.017	2	5.159	2	32.386	2	0.56	2	6.776	2	0.918	2	1045	105	12	shelf	Thunnus thynnus	Great Channel South Gulf of Maine New England	Chase B.C. (2002)	41'71'N	69'76'W	1988	July	1992	Octorber
208	263000	10.017	2	5.159	2	32.386	2	0.56	2	6.776	2	0.918	2	1045	105	12	shelf	Thunnus thynnus	Great Channel South Gulf of Maine New England	Chase B.C. (2002)	41'71'N	69'76'W	1988	July	1992	Octorber
208	263000	10.017	2	5.159	2	32.386	2	0.56	2	6.776	2	0.918	2	1045	105	12	shelf	Thunnus thynnus	Great Channel South Gulf of Maine New England	Chase B.C. (2002)	41'71'N	69'76'W	1988	July	1992	Octorber
232	263000	10.017	2	5.159	2	32.386	2	0.56	2	6.776	2	0.918	2	1045	105	12	shelf	Thunnus thynnus	Great Channel South Gulf of Maine New England	Chase B.C. (2002)	41'71'N	69'76'W	1988	July	1992	Octorber
232	263000	10.017	2	5.159	2	32.386	2	0.56	2	6.776	2	0.918	2	1045	105	12	shelf	Thunnus thynnus	Great Channel South Gulf of Maine New England	Chase B.C. (2002)	41'71'N	69'76'W	1988	July	1992	Octorber
232	263000	10.017	2	5.159	2	32.386	2	0.56	2	6.776	2	0.918	2	1045	105	12	shelf	Thunnus thynnus	Great Channel South Gulf of Maine New England	Chase B.C. (2002)	41'71'N	69'76'W	1988	July	1992	Octorber
694	263000	10.017	2	5.159	2	32.386	2	0.56	2	6.776	2	0.918	2	1045	105	12	shelf	Thunnus thynnus	Great Channel South Gulf of Maine New England	Chase B.C. (2002)	41'71'N	69'76'W	1988	July	1992	Octorber
111	321000	10.017	2	5.159	2	32.386	2	0.56	2	6.776	2	0.918	2	1045	105	12	shelf	Thunnus thynnus	Great Channel South Gulf of Maine New England	Chase B.C. (2002)	41'71'N	69'76'W	1988	July	1992	Octorber
111	321000	10.017	2	5.159	2	32.386	2	0.56	2	6.776	2	0.918	2	1045	105	12	shelf	Thunnus thynnus	Great Channel South Gulf of Maine New England	Chase B.C. (2002)	41'71'N	69'76'W	1988	July	1992	Octorber
127	321000	10.017	2	5.159	2	32.386	2	0.56	2	6.776	2	0.918	2	1045	105	12	shelf	Thunnus thynnus	Great Channel South Gulf of Maine New England	Chase B.C. (2002)	41'71'N	69'76'W	1988	July	1992	Octorber
127	321000	10.017	2	5.159	2	32.386	2	0.56	2	6.776	2	0.918	2	1045	105	12	shelf	Thunnus thynnus	Great Channel South Gulf of Maine New England	Chase B.C. (2002)	41'71'N	69'76'W	1988	July	1992	Octorber
127	321000	10.017	2	5.159	2	32.386	2	0.56	2	6.776	2	0.918	2	1045	105	12	shelf	Thunnus thynnus	Great Channel South Gulf of Maine New England	Chase B.C. (2002)	41'71'N	69'76'W	1988	July	1992	Octorber
0.854	321000	10.017	2	5.159	2	32.386	2	0.56	2	6.776	2	0.918	2	1045	105	12	shelf	Thunnus thynnus	Great Channel South Gulf of Maine New England	Chase B.C. (2002)	41'71'N	69'76'W	1988	July	1992	Octorber
164	321000	10.017	2	5.159	2	32.386	2	0.56	2	6.776	2	0.918	2	1045	105	12	shelf	Thunnus thynnus	Great Channel South Gulf of Maine New England	Chase B.C. (2002)	41'71'N	69'76'W	1988	July	1992	Octorber
[truncated: 31,512 more rows]
